# Supplementary material for: Microscopy-based phenotypic profiling of infection by Staphylococcus aureus clinical isolates reveals intracellular lifestyle as a prevalent feature
Source: Nat Commun. 2022 Nov 22;13:7174. doi: 10.1038/s41467-022-34790-9 (PMC9684519; doi:10.1038/s41467-022-34790-9)
Supplement: Supplementary file 4 — Supplementary data 1 [file 41467_2022_34790_MOESM4_ESM.xlsx]

## Sheet: HeLa
Isolate	Clonal Complex	Sequence Type	agr Type	Phenotypic Group	OD600_1	OD600_2	OD600_3	OD600_avg	inf_0.5_1	inf_0.5_2	inf_0.5_3	inf_0.5_avg	inf_1.5_1	inf_1.5_2	inf_1.5_3	inf_1.5_avg	inf_3_1	inf_3_2	inf_3_3	inf_3_avg	inf_6_1	inf_6_2	inf_6_3	inf_6_avg	inf_48_1	inf_48_2	inf_48_3	inf_48_avg	rep_0.5_1	rep_0.5_2	rep_0.5_3	rep_0.5_avg	rep_1.5_1	rep_1.5_2	rep_1.5_3	rep_1.5_avg	rep_3_1	rep_3_2	rep_3_3	rep_3_avg	rep_6_1	rep_6_2	rep_6_3	rep_6_avg	rep_48_1	rep_48_2	rep_48_3	rep_48_avg	max(rep_avg)
BJI001	CC25	ST25	I	IVa	0.64565	0.71965	0.6771	0.6808	93.9575	86.2048	84.7401	88.3008	84.0692	79.529	89.5031	84.3671	65.1884	72.4022	62.9381	66.8429	28.3877	25.4818	19.0899	24.3198	1.33287	0.475059	0.738007	0.848645	0.796813	1.36737	0.167691	0.777291	24.5526	18.963	18.9753	20.8303	14.2585	7.09497	4.17599	8.50982	5.04451	3.21199	1.34409	3.2002	0	0.0791766	0.184502	0.0878929	20.8303
BJI002	CC101	ST101	I	IVc	0.45695	0.57165	0.4995	0.509367	91.5521	81.3496	86.2164	86.3727	77.4544	84.0871	87.3385	82.96	76.0937	75.3996	84.6255	78.7063	50.6854	68.1638	50.1182	56.3225	2.20902	1.56182	7.75827	3.84304	0.0572738	0.218388	0.137287	0.13765	1.59724	5.17241	4.19179	3.65381	5.71282	1.38985	2.01489	3.03919	4.78032	2.06957	4.66903	3.83964	0	0	0.244998	0.081666	3.83964
BJI003	CC15	ST15	II	III	0.41255	0.54945	0.4292	0.463733	83.2766	85.1072	70.954	79.7793	78.7141	76.3146	84.001	79.6766	76.982	87.5124	89.5656	84.6867	58.4823	74.8525	61.0006	64.7785	27.7146	38.36	32.4518	32.8421	0	0.0196734	0.0265745	0.015416	0.0574053	0.721266	1.34343	0.707367	0.422833	0.5631	1.98944	0.991791	0.0654165	0.108992	1.50738	0.560596	0	0.0100735	0.0537875	0.021287	0.991791
BJI006	ND	ND	III	I	0.7992	0.73075	0.7067	0.74555	4.74665	3.85382	9.43634	6.01227	1.04318	4.92837	2.18191	2.71782	2.49389	0.0293945	0.16909	0.897458	3.11766	0.0510074	0.130276	1.09965	0.0724563	0.128722	1.62146	0.607546	0.0291206	0	0.125818	0.0516462	0	0.601719	0.236593	0.279437	0.146699	0	0.101454	0.0827177	0.170831	0.0255037	0.0781657	0.0915001	0	0.017163	0.284331	0.100498	0.279437
BJI008	CC8	ST8	I	V	0.53465	0.62345	0.6956	0.6179	87.5763	85.4933	79.6105	84.2267	89.1285	83.2497	92.3258	88.2347	88.9191	79.0431	87.2658	85.076	24.0826	35.3218	24.0966	27.8337	39.0454	24.7416	31.8254	31.8708	0.0831947	0.762332	0.164564	0.336697	13.7569	19.8439	21.5087	18.3698	25.5256	23.3637	26.3968	25.0954	5.21327	7.59175	5.94814	6.25105	0.0168663	0.121581	1.11111	0.416519	25.0954
BJI009	CC5	ST5	II	IVa	0.53835	0.64935	0.7474	0.645033	83.8253	83.7239	81.0303	82.8598	79.2204	71.6952	82.1226	77.6794	58.3064	72.8041	57.5428	62.8844	18.5389	23.319	17.3759	19.7446	6.14115	3.08442	3.73333	4.31963	0.307503	1.13314	0.463342	0.634662	15.6522	11.7232	15.5808	14.3187	7.14029	7.79709	4.51011	6.4825	3.14218	3.57654	3.19149	3.3034	0	0	0.355556	0.118519	14.3187
BJI010	CC30	ST34	III	I	0.50505	0.71595	0.481	0.567333	5.54317	3.76679	10.1259	6.47862	3.75143	6.63332	2.60543	4.33006	2.89276	0	0.0769231	0.989894	3.06024	0.201787	0	1.08734	0.0114561	0.385486	0.28626	0.227734	0	0.0239923	0.127551	0.0505144	0.0286369	0.737036	0.18802	0.317898	0.28222	0	0	0.0940733	0.168675	0.0576535	0	0.0754428	0	0.0167602	0.0954198	0.0373933	0.317898
BJI012	CC8	ST8	I	V	0.49025	0.64565	0.7326	0.622833	82.8663	81.8557	78.9487	81.2236	78.8755	76.5653	86.4879	80.6429	83.6794	85.3014	88.3394	85.7734	23.8679	41.6279	39.6636	35.0531	37.7101	37.5661	43.8621	39.7128	0.116754	0.412371	0.234192	0.254439	5.131	10.782	13.9368	9.94993	16.9262	12.3309	17.4117	15.5563	7.44122	10.2735	14.1656	10.6268	0	0.26455	0.140696	0.135082	15.5563
BJI014	CC15	ST15	II	V	0.60865	0.70855	0.5957	0.637633	77.737	85.3857	79.94	81.0209	84.135	83.3562	88.9727	85.488	84.4596	82.4749	89.868	85.6008	29.9578	31.5252	23.3284	28.2705	5.11282	6.1708	3.76283	5.01548	0	1.23354	0.490597	0.574712	14.8577	20.7746	22.8548	19.4957	28.1806	28.9851	31.2546	29.4734	7.54805	7.14286	4.55581	6.41557	0	0.165289	0	0.0550963	29.4734
BJI015	CC5	ST5	II	III	0.49395	0.68265	0.7511	0.642567	77.197	76.2641	69.3205	74.2605	74.3038	80.0389	82.8241	79.0556	83.2301	85.244	86.1495	84.8745	77.1841	76.2683	75.4178	76.2901	50.2436	45.1106	42.2869	45.8804	0.0574383	0.0626828	0.233304	0.117808	0.496278	2.18553	1.66881	1.45021	0.83373	1.23457	0.991853	1.02005	0.361011	0.296956	2.06624	0.908069	0	0.159872	0.028924	0.062932	1.45021
BJI017	CC3661	ST3661	III	IVd	0.40145	0.46435	0.4181	0.427967	81.4461	68.9829	63.2637	71.2309	33.4691	49.2051	39.7253	40.7998	37.8067	40.5624	46.545	41.638	15.3846	22.6063	16.1559	18.0489	6.08313	8.65058	3.59192	6.10854	0	0.0276396	0.0515597	0.0263998	0	0.615385	0.570096	0.39516	0.175263	0.316344	0.15528	0.215629	0.344065	0.311096	0.466356	0.373839	0	0.747791	0.148778	0.298856	0.39516
BJI018	CC30	ST34	III	IVd	0.37555	0.43105	0.3922	0.3996	82.791	80.4822	79.1172	80.7968	70.6869	73.0414	78.449	74.0591	65.6276	62.3994	60.2882	62.7717	38.8183	41.198	22.803	34.2731	4.89441	1.24393	2.80191	2.98008	0	0.113792	0.0275862	0.0471261	1.55063	2.83574	1.76871	2.05169	0.8	0.950988	0.675371	0.808786	0.57979	2.74674	0.241429	1.18932	0	0	0.112076	0.0373587	2.05169
BJI019	CC22	ST22	I	III	0.43845	0.60865	0.4736	0.5069	88.314	85.5448	80.9769	84.9452	68.1368	74.9061	74.4015	72.4815	82.1039	81.014	91.4496	84.8558	71.052	74.8169	74.33	73.3996	37.9733	33.6034	36.3167	35.9645	0	0.0242131	0.108548	0.0442537	0.090009	0.617284	0.92081	0.542701	0.837645	0.98673	3.10698	1.64379	0.583158	4.35996	3.92102	2.95471	0	0	0.194301	0.064767	2.95471
BJI020	CC5	ST5	II	IVa	0.48655	0.61975	0.6364	0.5809	88.1772	86.352	74.9703	83.1665	80.0497	70.3237	85.2812	78.5515	32.3797	34.9333	26.3514	31.2215	19.3522	16.9779	6.60248	14.3109	2.18561	0.142113	0.765306	1.03101	0.136286	1.41827	0.059312	0.537956	7.2716	7.56983	12.3274	9.05628	4.76839	3.70138	0.900901	3.12356	0.996678	1.01868	0	0.671786	0	0	0.318878	0.106293	9.05628
BJI021	CC1165	ST1165	I	IVd	0.52355	0.43845	0.518	0.493333	68.3478	49.933	53.7824	57.3544	49.684	38.7182	54.429	47.6104	40.4283	44.2972	45.9814	43.569	24.122	27.0715	20.7929	23.9955	2.87837	0.976829	2.07927	1.97816	0	0	0.0552181	0.018406	0.120373	0.157604	0.654129	0.310702	0.44398	1.04639	1.17724	0.889203	1.68799	6.84334	2.1118	3.54771	0	0.159019	0.584795	0.247938	3.54771
BJI022	CC25	ST25	I	IVa	0.50135	0.56055	0.4773	0.513067	79.5989	74.7762	61.9902	72.1218	74.9353	78.0849	76.8906	76.6369	68.2919	75.2389	75.672	73.0676	34.252	23.9662	16.1133	24.7772	2.07547	3.95349	1.04822	2.35906	0.0940144	0.157978	0.061237	0.10441	2.71669	7.09101	6.16533	5.32434	9.03141	4.21373	2.91705	5.3874	8.26772	2.63158	1.78253	4.22728	0	0.0581395	0	0.0193798	5.3874
BJI024	CC5	ST5	II	IVa	0.49765	0.66785	0.6734	0.612967	74.7536	77.9278	65.0988	72.5934	80.8992	73.9513	82.8649	79.2385	75.5339	79.1137	66.3073	73.6516	17.5775	25.7426	14.9635	19.4279	6.73862	4.46429	2.3639	4.52227	0	0.32596	0.105402	0.143787	14.5736	11.0132	8.67332	11.42	10.5014	9.4027	5.76659	8.5569	3.38028	3.66337	4.56204	3.86856	0	0	0.0716332	0.0238777	11.42
BJI025	CC15	ST15	II	IVc	0.52355	0.71225	0.6253	0.620367	79.5294	73.2272	75.8819	76.2128	72.818	76.3618	86.4194	78.5331	76.5383	80.2023	81.6427	79.4611	48.6171	51.9788	49.7071	50.101	10.5117	2.94968	7.61736	7.02625	0.117647	0.106157	0.475357	0.233054	2.0251	3.02349	3.99218	3.01359	5.43071	8.7789	6.85832	7.02264	4.80535	6.56371	10.6276	7.33222	0	0	0	0	7.33222
BJI026	CC15	ST15	II	I	0.53835	0.54575	0.4662	0.516767	37.7022	25.6772	29.6821	31.0205	9.77398	9.35032	14.9875	11.3706	6.11013	13.984	15.1862	11.7601	5.43674	6.44322	1.72065	4.53354	1.52945	0.897959	0.819744	1.08238	0.0336927	0	0	0.0112309	0	0.527426	0.333056	0.286827	0.402313	0.167392	0.215332	0.261679	0.180366	0.21059	0.0674764	0.152811	0	0.132653	0.0264434	0.0530321	0.286827
BJI027	CC59	ST59	ND	IVa	0.51985	0.51985	0.518	0.519233	93.6117	84.1197	85.9053	87.8789	78.2165	76.1328	77.894	77.4144	51.9515	71.0138	50.4573	57.8075	21.7715	16.133	11.6352	16.5132	2.99284	0.36855	0.828157	1.39652	0.311624	0.546605	0.389972	0.416067	7.37085	8.82629	7.90795	8.03503	6.20934	6.80628	1.75305	4.92289	1.82119	1.72414	3.45912	2.33482	0	0.0921376	0.0908265	0.060988	8.03503
BJI028	CC78	ST78	III	IVb	0.46805	0.77145	0.5883	0.609267	89.5809	89.058	83.1423	87.2604	87.2489	80.2652	92.1242	86.5461	73.0701	76.0145	78.712	75.9322	23.565	27.4164	24.4718	25.1511	6.72721	3.53982	3.77709	4.68137	0.177096	1.44928	0.615041	0.747139	13.6245	7.86487	9.64438	10.3779	11.4319	10.1087	5.9034	9.148	4.34272	6.22677	1.79283	4.12077	0	0.0442478	0.309598	0.117949	10.3779
BJI029	CC5	ST5	II	IVa	0.46435	0.52725	0.4477	0.479767	79.5125	69.8533	68.6575	72.6744	62.6331	71.8589	76.8108	70.4343	60.225	66.9633	68.0625	65.0836	15.991	19.3975	5.98802	13.7922	7.79154	3.00078	4.89476	5.22903	0.0617093	0.366854	0.0762777	0.16828	3.46505	5.99729	6.19395	5.21876	9.65	4.93141	4.91647	6.49929	3.58015	2.13079	1.1976	2.30285	0	0.116913	0	0.038971	6.49929
BJI030	CC15	ST15	II	IVa	0.38665	0.53095	0.4847	0.467433	89.2698	84.9916	79.9665	84.7426	75.5433	72.1328	83.0284	76.9015	62.052	73.5544	67.7768	67.7944	31.1682	31.9192	32.1278	31.7384	6.40842	2.99018	3.33333	4.24398	0.031746	0.263726	0.0837054	0.126392	4.07037	4.37788	3.69794	4.04873	6.29113	5.35714	3.33033	4.99287	5.99194	2.42424	1.0661	3.16076	0	0.0854336	0.0833333	0.0562556	4.99287
BJI031	CC25	ST25	I	III	0.41255	0.37555	0.5032	0.430433	81.5385	77.7924	74.2722	77.8677	51.8764	56.5337	60.9655	56.4585	66.1112	73.2608	76.5479	71.9733	50.1481	63.4232	54.3497	55.9737	21.5191	30.2767	20.6799	24.1586	0	0	0.166343	0.0554477	0.0288684	0.495186	0.473186	0.332413	0.450349	0.197824	0.26285	0.303674	0.241779	0.0269542	0.42505	0.231261	0	0.0401016	0.00939144	0.0164977	0.332413
BJI033	CC30	ST30	III	IVd	0.41255	0.45325	0.4884	0.4514	69.2906	56.8643	67.7544	64.6364	54.8493	48.618	51.0883	51.5185	62.3371	45.0433	53.2094	53.5299	38.9865	25.0934	47.9372	37.339	13.442	7.14846	8.04925	9.54657	0	0	0.138274	0.0460913	0	0.403877	0.15949	0.187789	0.0449438	0.0666223	0.029994	0.0471867	0.485886	0.258695	0.57377	0.43945	0	0.0490292	0.220527	0.0898521	0.43945
BJI034	CC398	ST398	I	II	0.36445	0.36445	0.3774	0.368767	46.7352	41.3258	51.539	46.5333	20.9172	10.3729	18.0982	16.4628	15.0307	3.60129	9.49508	9.37569	12.4973	2.6496	3.30024	6.14905	1.54133	2.83423	0.387188	1.58758	0	0	0.0799148	0.0266383	0	0.577731	0.204499	0.260743	0.250512	0	0	0.083504	0.4385	0.0893123	0.348806	0.292206	0	0.0546797	0	0.0182266	0.292206
BJI035	CC5	ST5	II	III	0.39405	0.34595	0.4736	0.404533	78.5526	72.9533	74.1216	75.2092	55.8832	60.5884	67.9732	61.4816	75.6172	67.2485	70.3564	71.074	67.724	62.8184	55.8509	62.1311	38.4508	28.6453	32.1058	33.0673	0	0	0	0	0	0.17753	0.396924	0.191485	0.141077	0	0.144886	0.095321	0.110914	0	0.599427	0.23678	0	0	0.14498	0.0483267	0.23678
BJI040	CC5	ST5	II	V	0.50875	0.51245	0.7067	0.575967	92.7733	85.9877	84.7402	87.8337	81.6138	79.0277	88.1585	82.9333	85.0202	81.6176	89.2546	85.2975	33.701	56.6243	47.1096	45.8116	14.6717	8.63952	8.93434	10.7485	0.0903342	0.397255	0.293099	0.260229	8.73016	5.75264	11.6937	8.7255	12.7647	15.5299	23.6717	17.3221	16.0436	19.6103	19.8007	18.4849	0	0.297915	0.645856	0.31459	18.4849
BJI041	CC45	ST45	I	IVa	0.53835	0.45695	0.5624	0.519233	93.7914	87.8986	80.7785	87.4895	83.04	87.3097	90.0267	86.7921	66.1441	80.5875	74.7899	73.8405	29.8932	32	21.8831	27.9254	2.16814	0.770548	1.26183	1.40017	0.756382	0.626424	0.150875	0.511227	3.79248	3.56939	6.29267	4.55151	3.04406	8.73362	2.59104	4.78957	4.32977	8.14286	2.88285	5.11849	0	0.0856164	0.157729	0.0811151	5.11849
BJI042	CC5	ST5	II	IVa	0.53465	0.59755	0.7696	0.633933	90.9994	85.6562	82.3879	86.3478	70.0266	73.1464	87.0174	76.7301	67.1848	73.2385	71.1851	70.5361	25.0239	26.1821	13.2075	21.4712	8.07808	4.2007	2.03774	4.77217	0.150512	0.501882	0.350467	0.334287	7.15998	6.48364	11.0694	8.23767	11.4956	6.19919	6.08766	7.92748	4.21053	3.94046	3.45912	3.87004	0.03003	0.116686	0.301887	0.149534	8.23767
BJI043	CC45	ST45	I	IVc	0.33115	0.40885	0.6031	0.4477	93.7166	83.237	80.5031	85.8189	72.8413	71.0079	87.9233	77.2575	83.857	74.6315	73.3028	77.2638	32.4841	39.7527	29.7017	33.9795	3.39578	0.815419	0.988593	1.73326	0.100267	0.226187	0.0857633	0.137406	1.48312	2.21239	2.22939	1.97497	4.00867	6.82208	6.97248	5.93441	3.2827	8.48057	4.08654	5.28327	0	0	0	0	5.93441
BJI045	CC25	ST25	I	IVc	0.52725	0.55315	0.5735	0.5513	86.8872	81.7372	84.4233	84.3492	80.6751	77.7463	80.6751	79.6988	85.119	82.2545	87.1153	84.8296	49.1332	43.9003	35.5783	42.8706	8.17052	3.37922	2.17707	4.5756	0	0.0278396	0.230681	0.0861735	0.226464	3.93453	4.39362	2.85154	5.51242	3.67273	5.73034	4.97183	7.40741	7.03473	3.95315	6.13176	0	0.125156	0	0.0417187	6.13176
BJI048	CC30	ST34	III	IVc	0.29785	0.37185	0.444	0.371233	76.5394	76.1694	74.8043	75.8377	63.6147	62.9268	75.3867	67.3094	75.9055	71.9874	76.8166	74.9032	47.7431	41.6388	30.1939	39.8586	9.93821	9.39655	6.73016	8.68831	0	0.0519751	0.0869817	0.0463189	0.0605327	1.20516	3.76684	1.67751	2.44028	2.68949	2.9569	2.69556	4.94792	5.12821	1.2234	3.76651	0	1.37931	0.0634921	0.480934	3.76651
BJI050	CC25	ST27	II	IVc	0.32745	0.45695	0.7363	0.5069	82.6942	77.0966	78.5999	79.4636	74.1308	69.2606	83.5666	75.6527	58.6961	76.1421	72.4638	69.1007	42.7366	45.7007	38.7422	42.3932	29.5301	13.6387	19.5373	20.902	0.166722	0.455789	0.161856	0.261456	3.23467	4.89886	5.31915	4.48423	2.54332	6.88905	2.12032	3.8509	1.17151	5.14557	5.35714	3.89141	0	0.0520562	0.146897	0.0663177	4.48423
BJI051	CC45	ST45	I	IVc	0.32375	0.32005	0.3663	0.3367	78.6662	69.3086	67.1352	71.7033	62.2304	58.4474	77.3411	66.0063	79.2358	76.1252	82.5301	79.297	35.7072	33.4892	31.7771	33.6578	11.2727	5.8024	6.73783	7.93764	0	0	0.0267237	0.0089079	0.210416	1.47368	1.95199	1.21203	3.70103	2.77198	8.92984	5.13428	5.70392	6.40786	7.22892	6.4469	0	0.0684463	0.0667111	0.0450525	6.4469
BJI053	CC30	ST30	III	IVa	0.61975	0.57535	0.518	0.571033	76.4349	67.7755	63.8757	69.362	62.8036	67.1782	71.2067	67.0628	56.6341	50.1106	62.0225	56.2557	22.9315	26.0695	24.3506	24.4505	2.17956	0.460914	0.45045	1.03031	0.0607349	0	0.0560067	0.0389139	0.107411	2.20786	0.20908	0.84145	1.16064	1.73304	0.224719	1.03947	1.84796	0.553598	2.11039	1.50398	0	0.0368732	0.0500501	0.0289744	1.50398
BJI055	CC22	ST22	I	IVc	0.49395	0.54205	0.7067	0.5809	90.1446	86.5829	73.944	83.5572	82.214	75.3324	72.904	76.8168	77.5094	82.6531	88.9164	83.0263	34.3668	43.7824	31.8267	36.6586	24.7969	7.52643	6.01542	12.7796	0.249377	0.627892	0	0.292423	4.72248	5.40027	0.845309	3.65602	9.37139	10.9221	16.6749	12.3228	1.96151	9.18888	4.14313	5.09784	0	0.12685	0.473934	0.200261	12.3228
BJI056	CC30	ST30	III	IVc	0.45325	0.44585	0.6327	0.5106	92.2365	80.6106	76.9522	83.2664	80.5485	81.0081	70.7481	77.4349	78.5195	82.1135	86.997	82.5433	39.4159	45.2	45.4789	43.3649	22.6538	8.39975	13.8483	14.9673	0.089579	0.137514	0.0261233	0.0844054	2.30139	2.74693	0.535801	1.86137	5.46433	6.77155	6.98856	6.40815	8.8	10.2531	12.4581	10.5037	0	0	0.0942063	0.0314021	10.5037
BJI058	CC5	ST5	II	IVc	0.42365	0.46435	0.3848	0.424267	86.8294	82.6776	70.3648	79.9573	78.5077	71.6004	88.3774	79.4952	71.8141	72.215	81.9347	75.3213	22.6376	19.9361	22.1889	21.5875	11.153	3.26347	2.63523	5.6839	0	0.123732	0.049975	0.0579023	2.22949	2.57415	7.47371	4.09245	6.47176	5.47541	10.6242	7.52379	1.88619	4.82315	2.37288	3.02741	0	0.0598802	0.0693481	0.0430761	7.52379
BJI060	CC30	ST30	III	IVd	0.33485	0.45695	0.3293	0.3737	81.5152	74.3276	71.9491	75.9306	62.3385	66.6667	75.9831	68.3294	67.6842	44.206	60.2128	57.3677	29.2683	26.8324	19.9848	25.3618	3.63375	1.56689	5.99903	3.73322	0	0.0532623	0	0.0177541	0.0615385	0.795545	0.695705	0.517596	1.05263	0.759327	0.866824	0.892927	1.26963	0.924156	0.411899	0.868562	0	0.014782	0.217707	0.0774963	0.892927
BJI062	ND	ND	II	IVb	0.40885	0.53095	0.4551	0.464967	90.9472	85.3588	76.5618	84.2893	79.727	77.2247	86.9058	81.2858	59.056	67.5468	68.7802	65.1277	31.0611	39.15	22.5068	30.906	4.91159	1.65711	1.42954	2.66608	0	0.104767	0.02442	0.0430623	11.1902	6.9928	15.5157	11.2329	6.11979	11.414	7.54831	8.3607	1.68937	1.93885	0.833333	1.48718	0	0	0.544588	0.181529	11.2329
BJI063	CC97	ST97	I	IVc	0.51615	0.52355	0.4773	0.505667	93.6121	94.1285	95.1942	94.3116	87.9963	81.9663	85.5837	85.1821	83.3943	85.1667	84.3498	84.3036	23.569	33.8057	26.2987	27.8911	4.55362	2.50723	5.18135	4.08073	0.0329272	1.60611	0.345324	0.661454	10.157	8.3427	7.90094	8.80021	8.16575	10.6938	8.2205	9.02668	5.11757	11.942	7.95455	8.33804	0	0	0.129534	0.043178	9.02668
BJI064	CC398	ST398	I	III	0.49395	0.70855	0.6475	0.616667	91.0147	93.0366	90.0278	91.3597	82.2365	70.221	83.7766	78.7447	82.1489	81.5185	82.1697	81.9457	68.2252	75.0921	64.5311	69.2828	40.5447	42.7822	33.278	38.8683	0.0305623	0.406796	0.722222	0.386527	0.640652	1.10514	3.5461	1.76396	0.609756	0.4662	0.590763	0.555573	0.139567	1.20522	1.16249	0.835759	0	0.0349528	0.0765892	0.0371807	1.76396
BJI065	CC398	ST398	I	IVa	0.48285	0.47915	0.4995	0.487167	89.9654	86.507	79.8835	85.452	78.8792	74.6984	81.0688	78.2155	75.3421	74.7037	69.4856	73.1771	20.3102	26.5094	17.3542	21.3913	6.54997	7.50085	7.82918	7.29333	0.125826	0.268883	0.0261165	0.140275	1.35583	6.42581	2.5847	3.45545	3.39225	2.14221	3.40017	2.97821	4.72674	3.49057	4	4.07244	0.0376435	0.0340948	0	0.0239128	4.07244
BJI066	CC398	ST398	I	IVa	0.54945	0.57905	0.6327	0.587067	88.1127	90.3586	85.5138	87.995	80.1449	79.1469	81.9945	80.4288	62.7748	73.2746	75.1204	70.3899	26.4103	23.4007	17.5466	22.4525	5.5472	4.94249	5.45868	5.31612	0	0.219124	0.087184	0.102103	2.86467	8.02735	2.21279	4.36827	1.27748	1.87225	4.01284	2.38752	2.90598	2.52525	3.80711	3.07945	0	0	0.075815	0.0252717	4.36827
BJI067	CC5	ST5	II	III	0.56425	0.56425	0.4921	0.5402	91.0765	92.8046	84.1374	89.3395	90.5315	81.6871	86.4938	86.2375	84.5101	87.3822	85.029	85.6404	72.3742	73.3847	83.7764	76.5118	38.5116	46.7072	49.1132	44.7773	1.87933	1.05532	0.408831	1.11449	2.38164	1.45699	2.39785	2.07883	1.74497	1.14401	1.97905	1.62268	0.141563	0.118554	5.00906	1.75639	0	0.035791	0.368349	0.134713	2.07883
BJI068	CC45	ST45	I	IVa	0.37185	0.37185	0.3996	0.3811	86.9097	84.2672	79.0075	83.3948	71.2237	81.8516	83.5397	78.8717	73.4856	66.3338	74.137	71.3188	28.649	22.3704	20.8687	23.9627	2.63944	2.17541	2.20017	2.33834	3.61204	0.220811	0.139392	1.32408	2.86807	4.10678	1.75174	2.90886	2.0854	3.24536	3.03967	2.79014	2.85132	2.29885	0.135135	1.76177	0	0.022899	1.07852	0.36714	2.90886
BJI070	CC15	ST15	II	IVc	0.34595	0.34595	0.4403	0.3774	92.488	89.336	82.3658	88.0633	83.9493	77.5309	86.1503	82.5435	84.5318	75.4317	88.1463	82.7033	48.6437	54.7416	54.6521	52.6791	17.4682	5.8051	14.8352	12.7028	10.1915	0.0879507	0.0821468	3.45387	1.92029	1.25215	2.25699	1.80981	0.615309	0.899281	0.473186	0.662592	0.547731	1.221	0.703675	0.824135	0	0.0262674	0.18315	0.0698058	3.45387
BJI071	CC8	ST72	I	IVa	0.50135	0.50135	0.4699	0.490867	88.2801	85.0563	85.2687	86.2017	80.8529	79.8689	87.7509	82.8242	41.4592	59.6363	51.8692	50.9882	29.0138	13.2484	10.4706	17.5776	6.35125	0.659229	3.10284	3.37111	1.70472	0.994504	0.222779	0.974001	6.00469	11.829	11.3149	9.7162	1.45228	3.95361	3.19315	2.86635	1.2782	0.636943	0.666667	0.860603	0	0	0.177305	0.0591017	9.7162
BJI072	CC15	ST15	II	IVa	0.5587	0.6549	0.50135	0.57165	85.8938	90.5488	86.9169	87.7865	84.9246	78.9947	83.1589	82.3594	66.8466	67.2238	59.141	64.4038	29.3015	39.922	8.69565	25.9731	7.42697	0.850547	2.70499	3.66084	1.87761	1.85272	0.294906	1.34175	28.8442	24.8836	15.2288	22.9855	18.0837	9.30233	6.93747	11.4412	5.19591	4.03121	3.36474	4.19729	0	0	0.253593	0.084531	22.9855
BJI073	CC25	ST25	I	IVc	0.4033	0.6364	0.47545	0.50505	91.2661	87.7129	88.1504	89.0431	72.3435	79.7746	72.684	74.934	83.2171	87.8758	89.4053	86.8327	29.1953	42.8571	29.4909	33.8478	31.2453	30.2132	35.5083	32.3223	0	0.243309	0.445376	0.229562	0.0632711	5.37417	6.07639	3.83794	7.45374	8.66414	7.22022	7.77937	1.42296	4.7619	1.95122	2.71203	0	0.75643	0.91047	0.555633	7.77937
BJI074	CC5	ST5	II	IVb	0.3404	0.5624	0.36815	0.42365	89.5501	86.9083	79.0412	85.1665	79.0705	77.2246	78.7228	78.3393	73.156	82.4958	79.8225	78.4914	19.7627	23.043	9.52381	17.4432	9.07453	7.88013	14.2923	10.4157	0.0279799	0.788955	0.473802	0.430246	7.1964	7.30932	7.16003	7.22192	11.6438	11.0134	6.86391	9.84037	2.71186	3.36957	1.55039	2.54394	0.0450349	0.0554939	0.0925069	0.0643452	9.84037
BJI075	CC398	ST398	I	IVc	0.4551	0.5957	0.43105	0.49395	83.2446	87.0288	76.9383	82.4039	84.0338	81.2905	87.0395	84.1213	76.1153	85.8007	84.0974	82.0045	23.5772	31.4374	16.0596	23.6914	11.6023	4.42698	8.3595	8.12959	0	0.585343	0.256739	0.280694	3.27448	7.02541	2.61301	4.3043	0.617708	3.21932	0.892495	1.57651	3.15431	6.82523	5.13245	5.03733	0	0	0.0784929	0.0261643	5.03733
BJI076	CC5	ST5	II	V	0.4107	0.5439	0.40515	0.45325	89.4011	83.3517	74.9526	82.5685	82.9283	78.6498	89.2154	83.5978	82.8156	86.7661	80.7879	83.4565	38.0756	45.8146	46.8887	43.593	16.8212	11.6776	17.8338	15.4442	0.02936	0.528518	0.306044	0.287974	10.437	9.19831	11.5125	10.3826	16.2968	23.1438	14.587	18.0092	14.055	16.8946	13.4093	14.7863	0	0.164474	0	0.0548247	18.0092
BJI077	CC8	ST8	I	IVb	0.4255	0.592	0.40515	0.474217	87.6777	85.9305	76.5692	83.3925	83.9802	84.3414	90	86.1072	82.3777	86.3245	76.6227	81.775	44.1356	31.4286	37.2425	37.6022	3.01109	5.5371	1.26984	3.27268	0.0263296	0.400712	0.487508	0.30485	8.53289	17.4675	14.2368	13.4124	11.9168	17.483	8.9703	12.79	11.5254	11.8857	13.1537	12.1883	0.0396197	0	0.10582	0.0484799	13.4124
BJI079	CC8	ST8	I	IVb	0.5254	0.6068	0.47175	0.53465	88.9696	73.8346	80.2092	81.0045	89.49	83.602	89.49	87.5273	73.0911	87.9766	85.6079	82.2252	28.8976	25.8148	29.2887	28.0004	4.75488	3.86667	4.21166	4.27774	0.0837755	0	0.282725	0.122167	8.81045	2.50352	12.9951	8.10302	9.10275	22.6232	9.2982	13.6747	3.48624	8.88346	6.06695	6.14555	0	0	0	0	13.6747
BJI080	CC30	ST30	III	IVd	0.4403	0.3885	0.26455	0.36445	74.3084	71.2034	75.513	73.6749	48.2896	56.2808	51.2827	51.951	63.5026	63.1379	62.504	63.0482	29.4712	41.1791	27.9418	32.864	15.7664	16.3484	17.3371	16.484	0	0.0238777	0.0820793	0.035319	0	0.551204	0.343824	0.298343	0.213574	1.85822	0.935786	1.00253	0.216346	0.407861	0.473934	0.366047	0	0.368509	0.0377715	0.135427	1.00253
BJI081	CC30	ST30	III	IVa	0.3811	0.4662	0.41255	0.41995	76.2845	81.9595	72.1556	76.7999	64.5273	57.5425	76.7164	66.2621	58.2117	61.2943	58.6506	59.3855	24.8841	25.6765	21.6273	24.0626	2.36131	0.507781	1.13572	1.33494	0	0.148075	0.204738	0.117604	0.361367	2.10557	1.25373	1.24022	2.21585	3.94004	1.54122	2.5657	3.30757	4.85054	1.46982	3.20931	0	0.02457	0	0.00819	3.20931
BJI082	CC398	ST398	I	IVa	0.4625	0.4921	0.34225	0.432283	94.9278	92.3327	90.6542	92.6382	86.8448	79.8818	86.1094	84.2787	77.157	83.8291	76.7717	79.2526	30.0074	38.1503	24.2884	30.8154	7.08524	8.3089	4.32304	6.57239	0.584076	1.70685	0.141603	0.810843	7.21972	8.50413	3.15485	6.2929	4.34936	6.61919	4.37252	5.11369	3.98482	6.9161	1.63934	4.18009	0	0.0488759	0.190024	0.0796333	6.2929
BJI083	CC45	ST45	I	IVc	0.3256	0.3922	0.30525	0.341017	87.7388	87.565	84.4523	86.5854	80.1724	77.1718	82.2637	79.8693	68.1902	72.2155	74.0941	71.4999	27.2258	40.2289	14.3687	27.2745	1.98574	1.53509	3.00971	2.17685	0.184843	0.966064	0.136277	0.429061	4.1092	4.63968	4.41376	4.38755	9.18691	19.6104	12.5289	13.7754	5.11364	11.9379	1.76909	6.27354	0	0	0.0970874	0.0323625	13.7754
BJI084	CC15	ST15	II	III	0.3145	0.4144	0.63085	0.45325	87.6224	91.1367	86.3816	88.3802	62.9898	61.3766	75.5847	66.6504	73.3716	77.7269	67.2037	72.7674	43.7207	43.9633	39.3987	42.3609	33.3433	27.8966	16.6066	25.9488	0.0296824	0.127714	0.0909918	0.0827961	0.0290276	0.853242	1.05533	0.645867	0.299476	1.75439	0.460299	0.838055	0.187441	1.81044	0.421941	0.806607	0	0.0270709	0	0.00902363	0.838055
BJI086	CC398	ST398	I	IVa	0.4181	0.5291	0.38295	0.443383	93.7148	91.5604	92.1847	92.4866	82.5526	79.1358	84.3513	82.0132	74.0151	82.34	73.8076	76.7209	33.7761	28.4768	27.8455	30.0328	11.0114	7.27124	5.16411	7.81558	0.0312695	0.171737	0.976909	0.393305	2.67267	9.62801	11.8961	8.06559	7.60048	3.97351	4.85044	5.47481	5.64784	2.91391	1.55502	3.37226	0	0.0408497	0.0875274	0.0427924	8.06559
BJI087	CC45	ST45	I	IVd	0.4033	0.47175	0.43845	0.437833	75.5987	66.4853	73.5401	71.8747	48.3923	58.6395	59.1644	55.3987	68.592	65.9947	74.8544	69.8137	26.456	38.3952	24.6539	29.835	4.19719	4.2523	3.0116	3.82036	0.0303122	0	0.0608273	0.0303798	0	0.761905	0.848946	0.53695	0.737036	0.528751	0.650908	0.638898	1.62088	3.39785	0.635324	1.88468	0	0	0.0493705	0.0164568	1.88468
BJI088	CC5	ST5	II	IVa	0.481	0.5772	0.44585	0.50135	76.5661	83.7692	79.0685	79.8013	84.3237	79.3357	88.3997	84.0197	60.5965	79.0698	66.4101	68.6921	19.1736	18.7256	24.4259	20.775	4.81865	1.4	1.61987	2.61284	0.087007	0.415546	0.401499	0.301351	12.4216	8.50254	10.493	10.4724	6.07018	11.8515	11.8442	9.92196	3.47107	3.57654	5.63674	4.22812	0	0	0	0	10.4724
BJI089	CC30	ST30	III	II	0.4551	0.41995	0.44585	0.4403	56.4558	37.618	48.6217	47.5652	35.7331	31.6891	29.7338	32.3853	20.671	35.6744	36.2445	30.8633	8.17445	14.2486	7.22585	9.88297	2.76238	1.83747	0.0924336	1.56409	0	0	0.0525072	0.0175024	0	0.467563	0.0506971	0.172753	0.139795	1.64096	1.94827	1.24301	0.2849	2.5974	1.08932	1.32387	0	0	0	0	1.32387
BJI090	CC5	ST5	II	III	0.5513	0.5291	0.41255	0.49765	80.3735	79.8021	71.9436	77.3731	74.8734	71.6605	82.6755	76.4031	82.9659	80.9793	87.7065	83.8839	70.2422	76.1176	72.9607	73.1068	41.9407	33.4062	50.1287	41.8252	0	0.202994	0.626959	0.276651	0.185128	0.665247	0.95941	0.603262	0.41773	0.408035	0.545785	0.457183	0.17301	0	1.68494	0.619317	0	0.0168124	0.0643666	0.0270597	0.619317
BJI091	CC45	ST45	I	IVd	0.4033	0.5254	0.35335	0.42735	87.6973	75.6725	85.7783	83.0494	79.1566	76.7848	86.5814	80.8409	63.0803	76.0984	72.7376	70.6388	31.3792	42.9278	29.0731	34.46	2.43745	0.540054	0.760456	1.24599	0.0297885	0.467836	0.059755	0.185793	1.53614	3.12004	3.21176	2.62265	2.10526	5.82988	3.13491	3.69002	2.15099	6.42928	1.42602	3.33543	0	0	0	0	3.69002
BJI092	CC50	ST50	IV	IVa	0.5957	0.3589	0.55685	0.503817	82.0596	83.3289	72.359	79.2492	68.2459	66.0317	71.5413	68.6063	48.8197	46.1746	57.2335	50.7426	23.8349	21.7826	16.7469	20.7881	5.46122	0.61747	4.18212	3.42027	0.0304229	0.0267594	0.026476	0.0278861	0.05997	1.83961	1.10529	1.00162	1.99741	0.370745	1.78359	1.38392	2.96272	1.86957	0.889968	1.90742	0	0	0.556492	0.185497	1.90742
BJI093	CC45	ST45	I	IVa	0.3478	0.3404	0.29785	0.328683	88.1815	83.9649	73.1721	81.7728	72.2838	69.6879	80.4672	74.1463	50.796	63.5121	68.4017	60.9033	22.0659	29.449	13.161	21.5586	8.11121	6.14973	3.07571	5.77888	0	0.0710564	0	0.0236855	0.0950269	2.94118	1.76956	1.60192	1.81446	3.19249	1.26183	2.08959	1.89011	1.62602	0	1.17204	0	0.13369	0.131441	0.088377	2.08959
BJI094	CC1	ST1	III	IVc	0.3071	0.481	0.41625	0.40145	90.0031	87.9701	81.527	86.5001	76.0501	71.8792	85.1251	77.6848	75.1758	78.3907	83.754	79.1068	60.4288	67.7148	63.6629	63.9355	13.4578	3.8848	9.77621	9.0396	0	0.144648	0.427122	0.19059	1.40143	2.11286	4.97663	2.83031	2.88485	3.56911	5.12374	3.85923	6.62758	6.36042	6.57328	6.52043	0	0	0.706714	0.235571	6.52043
BJI095	CC45	ST45	I	IVc	0.6919	0.66045	0.49025	0.6142	90.1278	83.9783	84.6381	86.2481	72.3252	73.007	82.3889	75.907	80.9129	73.3381	80.2989	78.1833	32.8343	36.0665	30.656	33.1856	4.83347	1.48115	1.78694	2.70052	0	0.0707881	0.164745	0.078511	0.285307	1.07339	1.59617	0.984956	2.92897	3.09278	2.55604	2.85926	6.78521	9.03047	5.89023	7.2353	0	0	0.274914	0.091638	7.2353
BJI099	CC15	ST15	II	III	0.5846	0.7067	0.39775	0.563017	80.9499	91.3103	86.9187	86.393	69.7225	63.591	73.9409	69.0848	75.3418	72.7355	75.1017	74.393	42.851	68.5533	46.362	52.5888	19.1213	27.2808	24.143	23.515	0	0.0909918	0.299157	0.13005	0	0.503578	1.05263	0.518736	0.683544	0.361119	0.493899	0.512854	0.170721	0.115507	0.109505	0.131911	0	0.017819	0.0405219	0.019447	0.518736
BJI100	CC630	ST630	I	IVc	0.3589	0.4144	0.34595	0.373083	83.5539	79.1138	75.1946	79.2874	75.7135	75.3527	86.4781	79.1814	69.8619	78.2942	69.0676	72.4079	18.477	50.2839	16.0976	28.2862	25.2715	21.8513	15.0335	20.7188	0.031506	0.133601	0.0292654	0.0647908	1.74436	2.26244	3.65949	2.55543	2.73509	4.38429	1.76757	2.96232	0.480962	1.26183	0.569106	0.770633	0	0.0409584	0.0297398	0.0235661	2.96232
BJI101	CC5	ST5	II	II	0.3589	0.32005	0.33495	0.337967	44.4111	51.7081	44.8059	46.975	33.7195	33.5627	36.5472	34.6098	15.9952	28.3955	21.2504	21.8804	10.477	9.49367	2.32472	7.4318	1.99979	2.60954	1.55317	2.05417	0	0	0	0	0.624814	0.648508	0.824801	0.699374	3.23741	2.06391	1.53291	2.27808	0.611465	1.89873	0.442804	0.984333	0	0.0214777	0	0.00715923	2.27808
BJI102	CC15	ST15	II	IVa	0.3034	0.5365	0.39405	0.411317	66.8693	73.2771	57.3409	65.8291	39.7637	43.0757	48.9079	43.9158	36.6756	44.9941	41.8454	41.1717	30.4748	27.2137	24.1758	27.2881	7.63577	4.60414	4.67161	5.63717	0	0.60241	0	0.200803	1.50112	4.24637	1.28659	2.34469	1.5444	3.24495	1.09453	1.96129	4.71108	1.85443	3.55527	3.37359	0	0.0155545	0.357241	0.124265	3.37359
BJI103	CC30	ST34	III	IVd	0.3367	0.4736	0.20905	0.339783	87.0752	79.0205	80.4746	82.1901	69.7344	75.1464	65.8619	70.2476	75.428	77.2799	80.6573	77.7884	28.6613	42.8476	26.1111	32.54	2.17707	0.689391	0.808081	1.22485	0.121359	0.0567698	0.0257931	0.067974	0.247066	1.28096	0.290928	0.606318	2.06445	5.02065	1.73709	2.94073	1.8525	3.59159	2.77778	2.74062	0	0.076599	0.0505051	0.042368	2.94073
BJI107	CC30	ST34	III	IVc	0.4921	0.3922	0.35335	0.41255	82.0357	78.3863	71.736	77.386	77.5312	72.8951	84.0697	78.1653	76.0946	82.6073	84.1304	80.9441	58.4921	54.4192	43.6693	52.1935	35.164	12.5071	18.2099	21.9603	0.0297177	0.262161	0.174469	0.155449	0.881727	0.773054	4.72103	2.12527	1.75603	6.67957	3.65519	4.03026	3.27635	8.1565	7.83807	6.42364	0	0.034118	0.352734	0.128951	6.42364
BJI108	CC5	ST5	II	III	0.7881	0.4736	0.30525	0.522317	91.8819	88.3233	81.5199	87.2417	71.228	73.9674	78.7697	74.655	80.6676	71.3983	79.4707	77.1789	64.6834	56.1404	56.1491	58.991	32.7776	23.025	20.0235	25.2754	0	0.0862813	0.0560852	0.0474555	0.059755	0.370566	1.36091	0.597077	0.67243	0.514528	1.36038	0.849113	0.168741	3.54251	3.77984	2.49703	0	0.237183	0.19112	0.142768	2.49703
BJI109	CC30	ST30	III	IVd	0.3034	0.3626	0.30155	0.322517	75.9374	66.1096	65.0777	69.0416	56.7836	50.4436	59.1354	55.4542	57.8302	40.8807	45.2893	48.0001	42.6254	22.5643	31.9565	32.3821	23.2936	10.3241	12.4282	15.3486	0	0.0273973	0	0.00913243	0	0.504782	0.62534	0.376707	0.83355	1.00555	0.195695	0.678265	0.374345	0.362188	0.142704	0.293079	0	0.0802649	0.317125	0.132463	0.678265
BJI110	CC1	ST188	I	III	0.333	0.4181	0.84915	0.533417	91.8287	85.9004	83.3938	87.041	71.8894	66.2946	79.0659	72.4166	78.1242	83.0377	88.094	83.0853	75.9081	75.7815	71.2838	74.3245	32.0504	45.5936	39.5372	39.0604	0	0.0255428	0.0558191	0.0271206	0.0304878	0.448054	1.73077	0.736437	0.557668	0.999678	1.94875	1.1687	0.2407	0.242792	2.36486	0.949451	0	0.0913242	0.0108648	0.034063	1.1687
BJI111	CC5	ST5	II	II	0.4107	0.48655	0.45695	0.4514	61.1923	64.7453	51.4579	59.1318	36.9545	34.7388	43.1373	38.2769	47.5177	41.3105	33.7703	40.8662	21.4688	31.1571	37.7004	30.1088	16.4466	14.4449	8.95808	13.2832	0	0	0.0539957	0.0179986	0	0.108814	0	0.0362713	0.244559	0.0624025	0.288411	0.198457	0.259965	0.058292	0.0909091	0.136389	0	0.0526547	0	0.0175516	0.198457
BJI112	CC8	ST8	I	V	0.3626	0.4181	0.78625	0.522317	88.3588	86.4093	78.4428	84.4036	73.2565	76.2469	80.7488	76.7507	86.7457	75.5527	88.5863	83.6282	18.8946	40.4544	27.6411	28.9967	31.6805	28.4279	38.1451	32.7512	0.030003	0.0685244	0.190166	0.0962311	1.47399	5.03925	4.42702	3.64675	15.5468	10.3998	12.8657	12.9374	13.9931	16.9879	13.9837	14.9882	0	0.615883	0.124657	0.246847	14.9882
BJI113	CC1	ST1	III	IVc	0.37	0.4884	0.36075	0.406383	83.9843	75.3066	79.1414	79.4774	74.6459	68.6451	81.2663	74.8524	78.3031	71.1045	87.2195	78.8757	37.9906	42.0317	41.9114	40.6446	21.7004	16.0329	11.3783	16.3705	0	0.0231428	0.113347	0.0454966	0.426136	0.648012	2.37063	1.14826	4.27967	1.41354	3.0925	2.92857	2.64998	6.12176	7.79306	5.5216	0	0.269461	0.058651	0.109371	5.5216
BJI115	ND	ND	I	IVa	0.4995	0.333	0.53095	0.454483	80.3112	73.3272	72.5559	75.3981	74.0403	71.8606	81.6939	75.8649	38.7766	57.8637	29.6233	42.0879	13.3584	13.2404	9.98336	12.1941	3.4998	8.52699	0.798802	4.2752	0	0.230734	0.0297885	0.0868408	2.39144	4.85934	3.15007	3.46695	6.06383	4.05157	1.09235	3.73592	2.04583	1.8583	1.99667	1.96693	0	0.824588	0.0998502	0.308146	3.73592
BJI117	CC398	ST398	I	IVa	0.4773	0.5587	0.43845	0.491483	84.8358	84.8432	74.5401	81.4064	69.5428	69.5564	77.7102	72.2698	83.6962	76.5	78.1507	79.449	44.4859	35.0685	35.8827	38.479	10.323	11.0307	6.19236	9.18202	0	0.320908	0.0589623	0.126623	0.232019	1.27573	0.810537	0.772762	1.36091	0.357143	1.50685	1.07497	1.78275	1.43836	4.32526	2.51546	0.0576701	0.0904159	0.263505	0.137197	2.51546
BJI118	CC25	ST25	I	III	0.7289	0.4403	0.34965	0.506283	89.9431	90.3856	87.3867	89.2385	65.7707	67.9229	74.5658	69.4198	82.2533	77.2358	85.0498	81.513	64.4689	54.3808	67.428	62.0926	34.7688	34.2543	37.0353	35.3528	0	0.0507357	0.106667	0.0524676	0.263312	0.340136	1.73353	0.778993	2.43757	0.466708	0.664452	1.18958	3.0137	0	1.12546	1.37972	0	0.0102166	0.0932292	0.0344819	1.37972
BJI119	CC30	ST30	III	IVd	0.6031	0.3367	0.60495	0.514917	84.0982	76.5924	74.3345	78.3417	62.1274	67.0284	69.942	66.3659	78.6229	62.7367	62.8029	68.0542	37.2419	31.0867	24.2143	30.8476	2.08845	9.57944	2.50847	4.72545	0	0.212314	0.0578704	0.0900615	0.550122	1.04972	0.521739	0.707194	1.41685	1.36431	0.392927	1.05803	1.92963	1.09807	1.33952	1.45574	0.0190404	0.21575	0.0877963	0.107529	1.45574
BJI120	CC45	ST45	I	IVc	0.4033	0.42735	0.37925	0.4033	77.5782	70.4229	67.7459	71.9157	68.3526	69.235	74.251	70.6129	65.5102	57.8998	53.8312	59.0804	21.7723	15.0308	19.2432	18.6821	2.27585	2.36415	1.03831	1.89277	0	0.0244439	0	0.00814797	1.53179	2.24575	1.23234	1.66996	2.22165	3.98979	2.83576	3.01573	2.43263	3.31911	1.08883	2.28019	0	0.0882145	0.0119346	0.033383	3.01573
BJI121	CC1	ST1	III	IVd	0.6512	0.3219	0.31635	0.429817	89.7669	82.515	78.0379	83.4399	67.5384	73.2821	78.2055	73.0087	79.025	61.3697	68.7866	69.7271	31.0562	36.5591	30.8979	32.8377	2.44241	0.525526	0.397974	1.12197	0	0.0239521	0.0296384	0.0178635	1.97307	2.84431	2.60402	2.4738	3.2	6.94814	1.52165	3.88993	4.27975	5.06912	2.41724	3.92204	0	0	0	0	3.92204
BJI122	CC1	ST1	ND	IVc	0.3367	0.444	0.34225	0.374317	87.8749	84.6975	82.1693	84.9139	78.8577	74.6261	75.9435	76.4758	82.7798	71.4098	82.4179	78.8692	43.624	48.6612	45.0413	45.7755	28.1824	10.5287	19.0186	19.2432	0.0322477	0.0508388	0.575185	0.219424	1.002	2.20288	1.89987	1.70158	7.47296	3.44262	3.76991	4.89516	3.21526	2.32829	3.44353	2.99569	0	0.227894	0.0831716	0.103689	4.89516
BJI123	CC30	ST30	III	II	0.6956	0.60125	0.53835	0.611733	48.4003	30.5304	38.6052	39.1786	41.9048	38.1648	43.5879	41.2192	47.7211	35.949	49.8237	44.4979	12.2703	18.3103	14.457	15.0125	0.0231803	1.12199	2.66282	1.26933	0	0.0244439	0.110528	0.0449906	0.0297619	0.961267	0.34076	0.44393	0.123183	0.0637959	0.146886	0.111288	1.48528	0.793103	0.690156	0.989513	0	0.106857	0.177521	0.0947927	0.989513
BJI124	CC101	ST101	I	IVc	0.444	0.4662	0.40515	0.43845	89.7182	86.1715	79.758	85.2159	86.0144	80.7535	81.1836	82.6505	80.21	76.7952	72.5764	76.5272	28.7952	22.202	16.6979	22.565	4.26396	4.41075	3.35145	4.00872	0.117925	0.116795	0.220022	0.151581	6.93525	7.62887	3.76328	6.10913	6.74278	6.53188	6.24454	6.5064	5.07834	4.36761	8.25516	5.90037	0	0	0.0905797	0.0301932	6.5064
BJI125	CC398	ST398	I	IVa	0.3922	0.4366	0.40145	0.410083	85.4349	88.7423	78.6042	84.2605	81.9625	79.3933	85.5372	82.2977	67.001	76.8155	68.6003	70.8056	20.9369	33.4706	24.7507	26.3861	8.49702	5.87326	5.70213	6.6908	0.0583771	0.329722	0.321543	0.236547	1.5873	6.8598	3.30579	3.91763	1.10597	3.96933	1.26103	2.11211	2.1982	4.53141	5.75342	4.16101	0	0.15456	0.0851064	0.0798888	4.16101
Ba001	CC59	ST59	ND	II	0.32005	0.29605	0.39455	0.336883	48.1764	33.2304	43.5098	41.6389	49.8033	35.4013	41.3233	42.176	29.7064	34.5396	28.3767	30.8742	7.83826	10.9805	3.52495	7.4479	0.232221	1.44533	0.243013	0.640188	0	0	0	0	0.475059	0.342686	0.377003	0.398249	4.35694	1.94659	3.16379	3.15577	1.80404	3.59897	0.949024	2.11734	0	0	0	0	3.15577
Ba002	CC8	ST8	I	V	0.6068	0.44215	0.4699	0.506283	79.6634	72.1438	87.6627	79.8233	89.4129	89.9954	80.7943	86.7342	80.2308	82.4375	80.9275	81.1986	51.1512	64.9817	50.5533	55.5621	3.0112	24.2631	11.0753	12.7832	0.402939	0.154389	0.240964	0.266097	7.54292	9.05292	9.15196	8.5826	21.5755	11.1532	16.409	16.3792	22.9681	28.549	17.7832	23.1001	0	0.0213584	0	0.00711947	23.1001
Ba003	CC30	ST30	III	II	0.30165	0.30895	0.37185	0.327483	33.4893	51.8095	67.8115	51.0368	23.1207	25.655	38.6882	29.1546	5.44615	15.5668	18.1385	13.0505	5.00851	8.5595	5.87071	6.47957	1.83052	0	0.760556	0.863692	0	0.738348	0	0.246116	0.0683371	0.196507	0.575022	0.279955	0.0729395	0.100756	0.0501756	0.0746237	0.0729395	0.0227531	0.0659631	0.0538852	0	0	0	0	0.279955
Ba004	CC182	ST3803	ND	II	0.296	0.30525	0.35335	0.3182	86.0348	74.6904	85.5028	82.076	74.3577	71.3349	63.7297	69.8074	22.5564	38.1403	41.2184	33.9717	7.88348	41.591	16.9505	22.1417	0.0983284	0	1.1641	0.420809	0.158395	0	0	0.0527983	0.565262	0.486567	1.20062	0.750816	4.79323	2.13644	4.10219	3.67729	2.16462	1.89921	1.8863	1.98338	0	0	0	0	3.67729
Ba005	CC30	ST30	III	III	0.6216	0.52725	0.4551	0.53465	79.8134	81.4742	90.7465	84.0114	83.4103	88.4364	83.8774	85.2414	46.5731	69.9753	54.6269	57.0584	40.0106	49.2025	26.9212	38.7114	10.4991	20.2037	10.3803	13.6944	0.106638	0.0652316	0.544323	0.238731	0.641026	0.500871	1.7825	0.974799	0.275989	0.302447	0.574053	0.384163	0.211696	0.315813	0.0960384	0.207849	0	0	0	0	0.974799
Ba006	CC30	ST34	III	IVd	0.7585	0.46435	0.4588	0.56055	83.8773	72.9121	81.8304	79.5399	80.6595	78.2762	74.1902	77.7086	44.8322	63.0688	60.2502	56.0504	20.9781	35.7042	18.9565	25.2129	0.649351	4.75561	0.720072	2.04168	0.194837	0	0.0536769	0.082838	2.27689	1.40721	1.72486	1.80299	3.46297	6.00529	4.8845	4.78425	1.16841	2.15853	1.08058	1.46917	0	0	0	0	4.78425
Ba007	CC12	ST1954	II	III	0.6438	0.70115	0.5698	0.63825	83.0789	80.7272	88.5528	84.1196	85.7109	92.0766	87.8709	88.5528	65.2705	83.6449	81.2395	76.7183	66.3844	64.9575	67.298	66.2133	24.985	26.3252	25.4966	25.6023	0.131579	0.223065	0.2792	0.211281	1.17281	2.98242	2.42979	2.19501	2.332	3.19725	4.52261	3.35062	2.22975	2.48619	1.60633	2.10742	0	0	0	0	3.35062
Ba008	CC121	ST121	IV	III	0.4144	0.37555	0.3885	0.392817	62.1752	42.4803	62.0619	55.5725	75.7777	70.0771	65.7328	70.5292	54.3964	69.0711	62.9845	62.1507	31.8502	46.7053	46.4781	41.6779	3.28631	19.9164	17.2407	13.4811	0.187517	0	0	0.0625057	0.823422	0.49054	0.87811	0.730691	1.6523	1.87294	2.93894	2.15473	2.33675	1.95045	1.6809	1.98937	0	0	0	0	2.15473
Ba009	CC45	ST45	I	V	0.5957	0.44585	0.5439	0.528483	90.2632	86.1958	87.716	88.0583	91.9935	92.9219	91.5781	92.1645	82.7195	78.1146	87.1132	82.6491	83.1873	86.6667	78.4116	82.7552	0.487805	0	0.107527	0.198444	2.23684	2.72392	3.10475	2.6885	21.9888	32.1831	30.7645	28.3121	44.051	37.0152	36.8479	39.3047	41.2204	48.8412	38.3743	42.812	0	0	0	0	42.812
Ba010	CC5	ST5	II	III	0.6142	0.49025	0.5476	0.550683	76.5366	66.8969	72.0198	71.8178	79.646	87.0762	84.92	83.8807	64.1748	86.9979	60.6381	70.6036	47.0811	60.2869	51.8031	53.057	3.89462	0.0566091	10.2997	4.75031	0.0448632	0.021254	0	0.0220391	0.535631	0.897487	1.62085	1.01799	1.40946	3.78476	0.918063	2.03743	3.76548	5.0747	2.85596	3.89871	0	0	0.027533	0.00917767	3.89871
Ba011	CC30	ST34	III	IVd	0.6438	0.42365	0.4736	0.513683	82.9787	75.2695	82.0337	80.094	86.665	78.2375	81.4088	82.1038	45.7702	64.6491	55.2522	55.2238	23.9232	40.0979	15.2565	26.4259	0.512821	1.43658	0.109499	0.6863	0.624113	0.0220022	0.0455996	0.230572	4.77903	2.39967	4.05707	3.74526	2.68308	3.45029	3.79615	3.30984	2.80899	4.53939	1.73293	3.0271	0	0	0	0	3.74526
Ba012	CC30	ST30	III	IVc	0.7326	0.41995	0.6179	0.59015	83.8955	84.5289	89.4856	85.97	89.2397	85.9717	86.2976	87.1697	54.9105	74.183	65.3498	64.8144	32.9425	48.6031	35.6365	39.0607	1.32764	7.4587	6.28176	5.0227	0.583312	0.490497	0.929073	0.667627	10.4446	13.8002	12.7269	12.3239	3.75382	6.61765	3.81654	4.72934	2.23339	3.69921	1.54941	2.494	0	0	0	0	12.3239
Ba013	CC5	ST5	II	IVb	0.6919	0.46805	0.5513	0.570417	86.817	73.4623	79.6217	79.967	89.9227	87.2897	83.8105	87.0076	72.3353	75.8987	69.1348	72.4563	24.709	30.2752	15.1753	23.3865	0.345125	3.63918	0.913884	1.63273	1.60401	0.456423	0.743076	0.934503	21.4268	16.2376	20.0206	19.2283	16.6467	18.658	18.2325	17.8457	5.19248	9.67473	4.23862	6.36861	0	0	0	0	19.2283
Ba014	CC45	ST45	I	IVc	0.6919	0.46435	0.4995	0.551917	87.1891	73.5489	87.4436	82.7272	91.453	91.2897	85.1635	89.3021	69.5707	76.0496	79.3404	74.9869	61.5058	53.2484	52.9997	55.918	0.182815	0	1.30168	0.494832	0.646766	0.0414594	0.258009	0.315411	7.58871	9.36508	8.56112	8.50497	8.64933	9.21386	6.93501	8.26607	15.6592	8.71694	11.2727	11.8829	0	0	0	0	11.8829
Ba015	CC45	ST45	I	IVa	0.35705	0.69005	0.4884	0.511833	66.4249	63.332	68.9173	66.2247	71.8687	66.9087	65.8873	68.2216	40.4603	55.823	51.1915	49.1583	9.42218	8.52048	5.2669	7.73652	0.189087	1.23474	0.3412	0.588342	0.0966884	0.020012	0.0465658	0.0544221	4.01515	4.92849	4.58695	4.5102	2.79461	6.05075	4.76591	4.53709	1.87402	2.73902	0.854093	1.82238	0	0	0	0	4.53709
Ba016	CC5	ST5	II	V	0.703	0.48655	0.4847	0.558083	78.0275	66.7239	76.2626	73.6713	90.2463	93.1617	89.5199	90.976	79.8665	80.7878	81.3139	80.6561	37.7292	37.6312	45.6147	40.325	3.6701	15.0757	6.05208	8.26596	0.898876	0.107342	0.0459137	0.350711	14.7755	22.4933	24.1963	20.4884	35.9014	32.6902	28.2725	32.288	11.5656	9.78261	12.6084	11.3189	0	0	0	0	32.288
Ba017	CC5	ST5	II	IVb	0.8732	0.52725	0.5439	0.648117	74.3433	68.4125	70.358	71.0379	87.9897	87.8918	87.8619	87.9145	64.5112	78.2888	66.3623	69.7208	25.4054	30.3095	20.2	25.305	0	8.85276	3.86876	4.24051	0.306044	0.0436681	0.103013	0.150908	10.8247	12.0867	18.0356	13.649	13.164	18.2888	14.0942	15.1823	6.48649	9.97255	4.28571	6.91492	0	0.0451671	0.0489716	0.0313796	15.1823
Ba018	CC22	ST22	I	IVc	0.7474	0.49025	0.5994	0.61235	78.9383	78.5092	85.6381	81.0285	88.1356	89.2504	86.0637	87.8166	66.6456	76.5457	74.1205	72.4373	44.425	40.1728	38.7041	41.1006	10.4018	7.16202	17.5926	11.7188	0.258956	0.114679	0.116009	0.163215	10.332	17.71	17.8187	15.2869	11.8354	14.3977	14.6222	13.6184	6.99606	7.64579	5.99931	6.88039	0	0	0	0	15.2869
Ba019	CC12	ST12	II	IVb	0.7474	0.60865	0.6845	0.680183	87.261	78.5226	63.6343	76.4726	91.7508	87.5194	82.6947	87.3216	71.3889	77.5033	79.2383	76.0435	26.4981	33.2976	38.6609	32.8189	0.114286	0.059312	1.88206	0.685219	1.14723	0.154936	0.389551	0.563906	13.8496	14.3904	20.9366	16.3922	7.06063	11.1601	11.1875	9.80274	4.96255	3.85439	5.61555	4.81083	0	0	0	0	16.3922
Ba020	CC22	ST22	I	IVc	0.5624	0.40145	0.4921	0.485317	87.9144	89.6475	89.5029	89.0216	95.7162	87.4974	89.6901	90.9679	80.3141	85.2261	82.3093	82.6165	45.6522	49.2215	47.5216	47.4651	1.05914	12.001	6.30824	6.45613	0.561497	0.687209	0.378501	0.542402	15.3414	9.40295	9.99205	11.5788	15.5497	9.77918	10.4711	11.9333	6.78871	7.61246	8.33333	7.57817	0	0	0	0	11.9333
Ba021	CC8	ST8	I	IVc	0.8436	0.54575	0.7437	0.711017	80.8557	67.9941	84.6209	77.8236	89.4203	86.3366	87.1107	87.6225	69.6311	77.7877	78.003	75.1406	43.7335	43.0437	37.6075	41.4616	16.5451	31.9934	27.6876	25.4087	0.595722	0.12576	0.570478	0.430653	9.24392	9.96507	14.5082	11.2391	14.298	17.1573	10.961	14.1388	8.16417	8.15993	4.06568	6.79659	0	0	0	0	14.1388
Ba022	CC97	ST97	I	IVb	0.6697	0.49765	0.5365	0.56795	90.2582	88.2342	93.9683	90.8202	89.9653	89.0128	86.2518	88.41	75.7346	80.0915	74.9921	76.9394	41.7094	49.314	45.6662	45.5632	5.44578	13.2228	8.25039	8.97299	1.17617	0.918309	2.32154	1.47201	15.479	17.2174	14.9059	15.8674	8.59305	12.4165	6.40985	9.1398	3.33333	3.81098	2.1793	3.10787	0	0	0	0	15.8674
Ba023	CC12	ST12	II	IVb	0.7437	0.46805	0.6142	0.60865	89.2989	80.6891	81.8344	83.9408	91.2325	91.2961	88.5051	90.3446	71.6651	80.6417	77.6484	76.6517	31.5577	45.9617	35.3042	37.6079	0.550964	5.32586	4.32977	3.4022	1.61439	0.233599	0.416915	0.754968	14.8547	16.14	20.0039	16.9995	15.9185	23.8364	17.4432	19.066	8.79742	12.9059	9.70149	10.4683	0	0	0	0	19.066
Ba024	CC59	ST59	ND	IVc	0.5772	0.40885	0.5809	0.522317	67.0726	65.4436	80.8676	71.1279	77.9645	82.5464	81.7331	80.748	49.0285	67.0259	47.6168	54.5571	10.3521	13.6223	14.4643	12.8129	0.509832	0.0252461	3.65854	1.39787	0.0761035	0.0776548	0.0684932	0.0740838	3.7206	7.80819	8.20717	6.57865	7.86917	7.57004	2.86934	6.10285	1.47136	0.619195	0.841837	0.977464	0	0	0	0	6.57865
Ba025	CC121	ST3213	IV	IVc	0.6364	0.43475	0.4995	0.52355	82.9398	73.4636	74.4987	76.9674	90.4739	88.1218	86.5969	88.3975	61.6775	69.7323	69.3652	66.925	37.2166	43.0373	33.5793	37.9444	0.140449	2.50464	2.90118	1.84876	0.270736	0.0422386	0.021796	0.11159	7.03468	4.41703	6.31416	5.92196	8.1802	7.55367	7.23425	7.65604	8.60047	8.56542	6.76507	7.97699	0	0	0	0	7.97699
Ba026	CC1	ST1	III	IVb	0.5143	0.40145	0.4329	0.44955	71.6303	68.0338	77.9185	72.5275	83.5271	84.5274	77.5288	81.8611	60.7072	68.0526	73.8272	67.529	43.7666	42.2708	40.1559	42.0644	0.093985	2.32558	2.15255	1.52404	0.198216	0.019861	0.0422208	0.0867659	9.30233	17.64	14.8155	13.9193	16.3388	18.3069	16.1241	16.9233	11.4721	7.05792	10.9793	9.83644	0	0	0	0	16.9233
Ba027	CC15	ST15	II	IVc	0.5513	0.47545	0.4625	0.496417	77.6189	70.5315	73.0069	73.7191	84.1553	84.2685	87.2467	85.2235	55.2876	69.7518	67.3883	64.1426	49.7566	57.0598	56.3625	54.393	8.33586	15.6691	14.8867	12.9639	0.0468713	0	0	0.0156238	2.335	1.95878	4.93308	3.07562	3.84326	3.69671	5.46258	4.33418	4.17246	5.84615	4.87275	4.96379	0	0	0	0	4.96379
Ba028	CC398	ST398	I	IVc	0.6253	0.60495	0.5883	0.606183	93.2302	95.9318	98.2944	95.8188	88.3975	67.1898	75.6443	77.0772	72.8016	81.0833	83.9782	79.2877	40.8929	39.4022	46.0062	42.1004	3.29897	0	5.72438	3.00778	1.54665	2.9587	0.695691	1.73368	3.35235	2.20603	2.34114	2.63317	10.1373	9.47197	11.3611	10.3235	9.28505	8.42391	6.74274	8.15057	0	0	0	0	10.3235
Ba029	CC97	ST97	I	IVb	0.7326	0.40885	0.666	0.602483	83.3805	87.2273	90.8352	87.1477	87.9922	78.7181	81.6148	82.775	77.8233	82.3837	84.5314	81.5795	47.1923	53.873	44.7421	48.6025	16.6667	28.8615	19.9357	21.8213	0.679502	1.9911	2.61148	1.76069	12.396	13.2755	14.9127	13.5281	9.70551	8.61547	11.5282	9.94973	7.60068	6.63484	2.88066	5.70539	0	0	0	0	13.5281
Ba030	CC8	ST8	I	IVd	0.32385	0.34235	0.30525	0.323817	52.5612	57.2128	51.4679	53.7473	64.3897	59.7363	67.5915	63.9058	45.7452	66.844	58.9732	57.1875	35.1087	43.5822	30.7166	36.4692	2.20507	10.2486	7.52444	6.65937	0	0	0	0	0.868545	2.05273	2.77435	1.89854	6.87311	5.4103	11.3886	7.89067	16.9575	17.7804	12.1718	15.6366	0	0	0	0	15.6366
Ba031	CC30	ST30	III	IVd	0.4329	0.32005	0.4329	0.395283	71.6491	70.1312	74.1716	71.984	67.1517	62.0708	69.0034	66.0753	35.1584	51.5058	34.8165	40.4936	17.3516	15.619	8.50224	13.8243	0.14549	0.962441	0.0122835	0.373405	0.0253229	0.0615006	0	0.0289412	1.06042	0.939646	2.23687	1.41231	3.48637	6.39078	3.57798	4.48504	3.38095	4.96975	0.763359	3.03802	0	0	0	0	4.48504
Ba032	CC97	ST97	I	IVb	0.5994	0.45695	0.7289	0.595083	86.1936	88.8963	94.5102	89.8667	88.5899	88.24	85.7785	87.5361	75.1324	84.5231	80.5046	80.0534	49.5767	39.6648	39.4187	42.8867	14.3662	18.0496	21.2199	17.8786	0.137514	0.35603	0.981924	0.491823	7.3991	6.8232	7.8531	7.35847	9.44219	12.3757	11.6399	11.1526	6.792	6.33147	2.58856	5.23734	0	0	0	0	11.1526
Ba033	CC5	ST5	II	II	0.3998	0.32375	0.3701	0.36455	31.7291	33.1473	54.8323	39.9029	36.3424	43.5145	42.653	40.8366	31.832	54.7972	28.8653	38.4982	8.50726	28.5116	11.7783	16.2657	0.697168	0	3.12837	1.27518	0.0725514	0	0	0.0241838	0.104058	0.0189358	0.193087	0.10536	0.0752257	0.317383	0.199071	0.197227	0.166528	0.169944	0.0193087	0.118594	0	0	0	0	0.197227
Ba034	CC398	ST398	I	IVc	0.5846	0.39775	0.5291	0.503817	89.7415	73.9501	82.2606	81.9841	88.1006	87.8531	83.5771	86.5103	68.7855	77.7512	71.0188	72.5185	29.2068	36.0684	22.2818	29.1857	3.78378	9.75395	1.87251	5.13675	0.639422	0.0831601	0.066357	0.26298	6.86829	6.27988	4.75912	5.9691	7.10227	8.07692	8.17672	7.7853	6.07858	6.75214	2.98869	5.27314	0	0.13181	0	0.0439367	7.7853
Ba035	CC5	ST5	II	III	0.3256	0.44215	0.4403	0.402683	65.8111	54.0138	69.6189	63.1479	72.1554	83.3301	83.4588	79.6481	78.0811	80.206	65.8644	74.7172	65.1234	74.3663	53.948	64.4792	6.83206	29.3347	15.5141	17.227	0.0529241	0.040568	0	0.031164	0.401606	0.753332	1.93286	1.02927	0.714286	1.53228	2.10599	1.45085	2.1419	3.70289	3.23877	3.02785	0	0	0.139991	0.0466637	3.02785
Ba036	CC45	ST45	I	IVc	0.6068	0.40885	0.5365	0.517383	80.1296	82.9634	76.9736	80.0222	86.5918	89.9316	87.3004	87.9413	65.2305	74.6413	62.2449	67.3722	16.3051	16.4297	18.1986	16.9778	0.477897	0	0.817439	0.431779	0.548492	0.175234	0.238616	0.320781	10.6358	17.7212	19.8905	16.0825	8.08768	14.1728	11.4125	11.2243	4.51977	3.21903	2.34423	3.36101	0	0	0	0	16.0825
Ba037	CC5	ST5	II	IVa	0.6882	0.55315	0.6697	0.637017	82.1376	62.1136	68.1975	70.8162	69.0306	61.3687	47.7635	59.3876	21.9831	43.9252	34.5767	33.495	7.35484	5.8663	7.22477	6.8153	0.0682128	0	0.382514	0.150242	0.533417	0.285025	0.320988	0.37981	4.18994	4.30067	3.15053	3.88038	2.7671	5.71659	2.72351	3.73573	0	0.902527	0.154321	0.352283	0	0	0	0	3.88038
Ba038	CC80	ST80	III	IVb	0.7289	0.50875	0.7696	0.669083	90.1768	87.4732	88.754	88.8013	90.1401	86.1813	83.1095	86.477	70.5103	78.2626	75.8799	74.8843	35.5848	42.7932	29.0537	35.8106	0.0977517	1.91415	1.57618	1.19603	2.0202	3.85439	4.21105	3.36188	18.1845	20.0347	18.2543	18.8245	15.8489	14.7013	10.6232	13.7245	8.40198	8.0573	5.57545	7.34491	0	0	0	0	18.8245
Ba039	CC25	ST25	I	III	0.296	0.34225	0.444	0.36075	54.5072	63.2419	64.2842	60.6778	68.6941	61.0986	62.2855	64.0261	42.1281	61.2007	51.765	51.6979	39.8135	56.8445	38.7313	45.1298	8.75436	16.9754	14.9581	13.5626	0.0262812	0	0	0.0087604	0.546177	0.327936	0.816241	0.563451	1.20366	2.46757	0.938338	1.53652	0.104112	0.803011	0.461361	0.456161	0	0	0.027959	0.00931967	1.53652
Ba040	CC30	ST30	III	IVd	0.3404	0.53465	0.47175	0.448933	70.488	73.9595	75.7019	73.3831	58.3468	63.5701	65.6072	62.508	39.8344	57.8714	41.9216	46.5425	22.7202	33.379	20.6524	25.5839	0.174825	4.08626	0.160241	1.47378	0.0466962	0.0194477	0	0.022048	0.0692681	0.115163	0.110233	0.0982214	0.185701	0.224327	0.409306	0.273111	1.88047	1.6464	1.15136	1.55941	0	0	0	0	1.55941
Ba041	CC5	ST5	II	IVb	0.777	0.47175	0.6475	0.632083	73.3444	78.108	82.9671	78.1398	85.0854	84.6049	82.7711	84.1538	68.2081	76.402	68.5435	71.0512	32.9282	36.3255	17.7854	29.013	0.41425	5.72012	2.10857	2.74765	0.142416	0.27195	0.167399	0.193922	7.63853	8.7972	11.0843	9.17334	11.5125	13.9702	12.7785	12.7537	8.0663	9.86877	3.52768	7.15425	0	0	0	0	12.7537
Ba042	CC121	ST121	IV	IVc	0.5069	0.34965	0.4366	0.43105	84.4159	77.7277	76.0086	79.3841	89.0909	85.7668	80.146	85.0012	62.5321	72.326	62.0591	65.6391	18.4154	27.3917	16.0759	20.6277	0	2.17102	1.1811	1.11737	0.553877	0.0979432	0.0647249	0.238848	16.7914	13.4984	13.9103	14.7334	15.0556	10.4059	11.4712	12.3109	3.74732	5.72363	3.67089	4.38061	0	0	0	0	14.7334
Ba043	CC45	ST45	I	IVd	0.4736	0.33115	0.5069	0.437217	72.2929	67.9231	70.172	70.1293	73.2909	63.0419	71.1836	69.1721	42.9956	59.8825	59.7853	54.2211	24.9542	30.7409	22.3457	26.0136	0.313972	2.34792	0.536481	1.06612	0.0259673	0.0190367	0	0.0150013	2.15633	1.96547	2.86468	2.32883	2.82392	5.08076	6.71493	4.8732	7.82967	6.70344	2.15054	5.56122	0	0	0	0	5.56122
Ba044	CC152	ST152	I	IVc	0.5587	0.49765	0.5106	0.522317	81.2998	85.802	92.2101	86.4373	88.8105	85.6306	85.5067	86.6493	53.0587	69.7272	57.5968	60.1276	13.2586	23.9065	16.0628	17.7426	0.164114	7.09629	3.38847	3.54962	0.498008	0.0586854	0.0396432	0.198779	8.88889	8.5287	11.4432	9.62026	3.14029	9.87836	5.13075	6.0498	0.593668	1.01857	0.724638	0.778959	0	0	0	0	9.62026
Ba045	CC15	ST15	II	IVc	0.3145	0.60495	0.3552	0.424883	51.7735	56.568	74.9944	61.112	66.4621	75.1988	73.1569	71.6059	47.9464	63.0287	55.9435	55.6395	24.4829	33.3783	27.585	28.4821	0.298151	0	0.521069	0.273073	0.0704722	0	0	0.0234907	2.78499	3.76751	3.77701	3.44317	5.33669	6.82333	2.77279	4.9776	3.2708	4.03995	3.19223	3.50099	0	0	0	0	4.9776
Ba046	CC8	ST8	I	IVb	0.7326	0.51615	0.6919	0.646883	77.0879	88.1159	79.0354	81.4131	76.0926	68.9213	54.9024	66.6388	77.1592	80.3394	76.1874	77.8953	46.8056	50.7782	43.5175	47.0338	3.5976	8.7621	4.44015	5.59995	0.37961	0.57971	0	0.319773	7.20604	12.7229	7.33813	9.08902	20.5128	17.7882	16.1808	18.1606	13.7515	11.894	10.5672	12.0709	0	0	0	0	18.1606
Ba047	CC5	ST5	II	III	0.6216	0.40515	0.5328	0.51985	78.0341	71.5343	87.785	79.1178	87.559	84.4524	83.468	85.1598	73.8418	86.8428	82.3354	81.0067	43.5162	57.5946	55.5057	52.2055	29.0636	33.7118	22.416	28.3971	0.157274	0.102838	0.263979	0.174697	2.98659	1.94817	1.95074	2.29517	2.23756	4.42168	4.54233	3.73386	0.655201	1.55616	0.575221	0.928861	0	0	0.21512	0.0717067	3.73386
Ba048	CC30	ST30	III	III	0.4514	0.34965	0.4736	0.424883	67.8439	79.8031	72.8311	73.4927	70.0619	72.5906	75.4328	72.6951	60.8167	79.3401	72.3535	70.8368	50.1581	62.2166	51.8814	54.752	15.6465	23.8593	21.1141	20.2066	0	0.019685	0	0.00656167	0.118991	0.247117	0.778059	0.381389	0.475059	0.837916	0.954112	0.755696	0.0793651	0.175631	0.0829703	0.112655	0	0	0	0	0.755696
IE049	CC15	ST15	II	IVb	0.6549	0.518	0.56795	0.580283	87.8215	89.1299	89.2444	88.7319	90.7042	89.9134	89.8753	90.1643	73.2216	81.5923	72.5008	75.7716	40.9662	44.3411	41.6168	42.308	0.512164	4.45205	1.62131	2.19517	1.78478	2.28249	5.02823	3.03183	31.195	33.0107	31.8537	32.0198	26.5972	35.8491	23.7144	28.7202	11.1111	9.76744	9.16168	10.0134	0	0	0	0	32.0198
IE050	CC15	ST15	II	IVb	0.6697	0.4884	0.54205	0.566717	83.4534	87.7679	93.471	88.2308	90.7088	85.4117	88.6065	88.2423	75.8072	78.7121	71.6338	75.3844	22.6804	32.8418	23.8469	26.4564	0.307456	4.24746	1.87311	2.14268	1.26094	0.758929	1.34422	1.12136	20.9863	21.7459	24.1869	22.3064	17.494	15.6466	8.49754	13.8794	5.6701	8.98123	3.43474	6.02869	0	0	0	0	22.3064
IE051	CC30	ST30	III	II	0.5217	0.4107	0.43845	0.45695	55.2047	52.8583	54.2667	54.1099	47.7251	35.0751	48.5675	43.7892	24.3984	27.7466	26.2359	26.127	11.856	19.3301	8.85503	13.347	0.0423938	0	0.0644468	0.0356135	0.123335	0	0	0.0411117	0.167625	0	0.804553	0.324059	1.39715	1.12269	0.83211	1.11732	1.36561	1.69394	0.420856	1.16014	0	0	0	0	1.16014
IE052	CC5	ST5	II	IVb	0.5846	0.4514	0.50135	0.51245	81.825	79.5747	80.7851	80.7283	85.0277	85.379	82.4572	84.288	69.7698	70.6498	51.7532	64.0576	35.1261	30.4481	21.7373	29.1038	7.98158	17.6139	9.35765	11.651	1.40774	0.945017	0.852273	1.06834	12.4811	18.8415	15.5086	15.6104	12.4356	13.3938	5.75035	10.5266	3.69748	2.96053	1.4547	2.70424	0	0	0	0	15.6104
IE053	CC8	ST8	I	IVa	0.5846	0.6031	0.52355	0.570417	80.7738	76.2351	76.4824	77.8304	76.5325	76.4256	62.3862	71.7814	61.9522	71.8024	56.4868	63.4138	14.9508	28.2835	13.6219	18.9521	0.132802	3.83426	0.311648	1.42624	1.97009	0.468658	0.783173	1.07397	22.2643	21.1553	16.47	19.9632	13.6952	19.1642	10.5085	14.456	1.88004	4.80855	2.29153	2.99337	0	0	0	0	19.9632
IE054	CC8	ST8	I	IVc	0.7252	0.4995	0.53835	0.587683	77.5386	65.8706	71.3239	71.5777	87.8301	89.1913	86.3735	87.7983	86.6877	89.6899	84.127	86.8349	54.6432	57.4588	47.1895	53.0972	2.3569	12.1813	6.98925	7.17582	0.488683	0.0408247	0	0.176503	5.17165	6.86391	6.53595	6.1905	21.2576	15.6468	14.3933	17.0992	15.6922	13.0572	9.6732	12.8075	0	0.0944287	0	0.0314762	17.0992
IE055	CC45	ST54	I	V	0.6401	0.5143	0.49025	0.548217	87.5694	88.5762	86.4462	87.5306	91.6627	89.0574	88.4139	89.7113	87.7556	89.9973	84.1075	87.2868	60.0627	69.9311	56.5402	62.178	1.99161	4.70668	2.24839	2.98223	0.899233	1.22994	0.623475	0.917549	13.2658	19.0286	19.5538	17.2827	39.736	33.1895	25.0816	32.669	28.3922	30.2186	19.7542	26.1217	0	0	0	0	32.669
IE056	CC22	ST22	ND	IVc	0.7844	0.7363	0.64195	0.720883	85.2836	88.4807	88.3422	87.3688	87.2134	85.8612	91.6405	88.2384	81.6301	88.7662	79.0027	83.133	75.0851	69.5341	62.0772	68.8988	19.3524	8.6836	11.1668	13.0676	0.178845	0.41511	0	0.197985	1.65446	3.97528	5.53807	3.7226	12.3896	10.1849	4.49888	9.02446	15.8271	18.2382	12.1564	15.4072	0	0	0	0	15.4072
IE057	CC8	ST8	I	V	0.5661	0.4884	0.49765	0.517383	77.6449	63.131	70.8	70.5253	89.5715	87.9975	90.6103	89.3931	81.0097	71.2745	76.1697	76.1513	37.0465	19.5895	34.7673	30.4678	3.29877	0	4.96855	2.75577	0.857811	0.127796	0	0.328536	19.0563	19.0761	26.7402	21.6242	38.5232	21.4461	26.4267	28.7987	13.4831	8.20896	13.0685	11.5869	0	0	0	0	28.7987
IE058	CC78	ST78	III	IVb	0.5846	0.4588	0.55685	0.533417	88.8115	81.8262	80.9418	83.8598	92.3349	90.2449	82.6369	88.4056	87.5394	85.5633	77.5371	83.5466	54.1223	61.7192	52.5029	56.1148	1.35823	4.329	1.26263	2.31662	1.59835	0.570676	0.247831	0.805619	20.0708	17.019	25.9817	21.0238	30.8705	34.5887	19.5664	28.3419	22.7706	25.1701	20.7489	22.8965	0	0	0	0	28.3419
IE059	CC45	ST45	I	IVb	0.4884	0.4107	0.42365	0.440917	89.381	88.6339	92.9734	90.3294	92.0326	87.4392	87.5481	89.0066	85.4958	82.7691	81.839	83.368	36.6197	45.1049	33.0689	38.2645	0.286123	4.04722	0.80393	1.71242	0.404762	0.849798	0.852493	0.702351	18.538	24.203	23.8824	22.2078	28.1119	26.014	22.0901	25.4053	8.80282	14.6154	7.93167	10.45	0	0	0	0	25.4053
IE060	CC1	ST188	I	IVb	0.4551	0.333	0.38295	0.39035	91.7406	81.193	81.4789	84.8042	91.9059	89.0756	85.9962	88.9926	76.6667	82.7512	69.0286	76.1488	13.3333	21.0884	20.5303	18.3173	0.429646	0	2.97442	1.13469	2.40689	0.476388	0.396548	1.09328	23.7176	25.5042	19.1379	22.7866	19.2398	19.2572	14.7284	17.7418	3.26797	5.17007	5	4.47935	0	0	0	0	22.7866
IE061	CC45	ST45	I	IVd	0.4366	0.4033	0.37555	0.40515	60.6608	57.8743	65.9981	61.5111	64.2603	61.3176	62.6824	62.7534	36.7625	59.5982	44.0633	46.808	11.0799	19.0032	19.2504	16.4445	0.0975134	1.13953	0.312145	0.516396	0.0258131	0	0.023596	0.0164697	1.09304	1.25751	2.23866	1.52974	0.302801	5.51181	3.06069	2.95843	2.44657	2.36644	4.96877	3.26059	0	0	0	0	3.26059
IE062	CC45	ST45	I	IVc	0.4773	0.3737	0.37925	0.410083	88.1106	77.5205	84.7166	83.4492	90.8163	88.9503	86.0561	88.6076	83.9655	86.6595	79.4372	83.3541	50.3343	58.8797	49.3689	52.861	9.12821	30.9488	18.9935	19.6902	0.801241	0.0399281	0	0.28039	8.06122	11.5155	7.92523	9.16732	19.6552	12.5904	10.1456	14.1304	3.03975	2.16678	1.3754	2.19398	0	0	0	0	14.1304
IE063	CC1	ST9	II	IVb	0.5624	0.4181	0.39775	0.459417	87.1827	77.2054	77.0005	80.4629	89.61	85.8972	88.5995	88.0356	78.0269	81.7373	79.8296	79.8646	36.7485	42.3384	40	39.6956	3.90356	9.08301	7.01275	6.66644	0.796416	0.0984058	0.137174	0.343999	14.8103	14.8185	15.8485	15.1591	24.1745	20.1851	14.7189	19.6928	5.41914	5.73711	3.64261	4.93295	0	0	0	0	19.6928
IE064	CC15	ST15	II	IVa	0.5439	0.3515	0.34595	0.413783	78.0279	64.8763	77.9921	73.6321	83.5528	79.7123	75.4569	79.574	64.734	62.3043	49.9756	59.0046	19.2722	26.5672	26.274	24.0378	0.0627746	0	1.3299	0.464225	0.538292	0	0	0.179431	5.15551	7.33967	10.1269	7.54069	8.90616	6.01127	4.35946	6.42563	3.36927	2.08955	2.71155	2.72346	0	0	0	0	7.54069
IE065	CC15	ST10021	II	IVb	0.6401	0.5217	0.53465	0.565483	88.3898	72.0519	77.225	79.2222	89.4608	87.4922	85.6192	87.5241	77.4325	81.8473	84.9646	81.4148	41.6397	48.9836	37.3452	42.6562	0.913706	0.0487567	2.83636	1.26627	0.810015	0.0823215	0.0228206	0.305052	6.88725	6.32624	7.94162	7.0517	13.245	12.9891	16.0967	14.1103	9.38511	16.1967	9.70778	11.7632	0	0	0	0	14.1103
IE066	CC5	ST5	II	II	0.6549	0.5217	0.55315	0.576583	53.2471	41.4424	41.0278	45.2391	53.584	37.5024	50.1994	47.0953	37.5711	53.8906	52.0143	47.8253	19.5787	20.4855	24.0323	21.3655	1.69361	0	3.22269	1.63877	0.0924428	0	0	0.0308143	0.438383	0.132651	0.458533	0.343189	2.5514	1.51224	0.895255	1.65297	2.92135	3.2542	2.75469	2.97675	0	0	0	0	2.97675
IE067	CC121	ST121	IV	IVb	0.5254	0.3737	0.45695	0.452017	94.1697	88.9472	84.3179	89.1449	86.7059	88.6108	83.2539	86.1902	71.7881	74.4743	70.6593	72.3072	20.7055	33.9523	27.2272	27.295	0.462963	2.49851	1.48515	1.48221	4.24258	2.19228	1.43931	2.62472	22.5133	16.5957	14.5061	17.8717	21.8543	12.5584	8.68146	14.3647	2.14724	2.90323	2.7027	2.58439	0	0	0	0	17.8717
IE068	CC12	ST12	II	IVb	0.6142	0.4107	0.45695	0.49395	86.7548	81.6201	91.6853	86.6867	88.9416	88.9271	87.2093	88.3593	78.8383	79.8913	72.4363	77.0553	25.5963	28.5841	28.8564	27.6789	1.74552	5.9889	3.8176	3.85067	0.782304	0.169205	0.347481	0.432997	20.2299	16.336	18.8506	18.4722	23.5987	22.6223	14.5003	20.2404	2.20183	3.0276	2.59309	2.60751	0	0	0	0	20.2404
IE069	CC398	ST398	I	IVc	0.5217	0.37	0.40145	0.43105	86.2668	75.5297	80.2597	80.6854	87.655	81.6521	82.4513	83.9195	80.3529	85.9949	74.1868	80.1782	32.5962	34.2894	26.0083	30.9646	4.9501	11.5812	5.22202	7.25111	0.263089	0.0407498	0.094451	0.132763	8.0062	6.39269	7.07028	7.15639	15.5752	11.244	10.8923	12.5705	6.66667	5.92734	4.49699	5.697	0	0	0	0	12.5705
IE070	CC45	ST45	I	I	0.5328	0.3441	0.34965	0.40885	7.7092	6.12644	3.9627	5.93278	6.37652	4.98012	4.66652	5.34105	1.24972	0.0780843	5.42937	2.25239	0.258398	0.393507	0.928466	0.52679	0.119371	0.0195938	0	0.0463216	0.226358	0.0782932	0	0.10155	0.303644	0.340845	1.20728	0.617256	0.111582	0.0260281	0.713822	0.283811	0.0258398	0.196754	0.168883	0.130492	0	0	0	0	0.617256
IE071	CC7	ST7	I	IVc	0.5624	0.4403	0.46805	0.49025	86.7451	79.4701	86.6735	84.2962	86.6121	84.8046	84.8456	85.4208	85.2908	85.6554	81.5102	84.1521	37.5701	34.9187	29.6019	34.0302	11.0114	18.0809	7.51903	12.2038	0.235294	0.235525	0.0411946	0.170671	6.35685	7.67705	9.9367	7.9902	22.0779	15.4163	16.5244	18.0062	7.22741	6.26129	4.0205	5.8364	0	0	0	0	18.0062
IE072	CC15	ST15	II	IVa	0.4773	0.4218	0.30895	0.402683	77.8571	79.5276	88.3125	81.8991	68.9585	52.9147	57.9026	59.9253	57.1022	61.1059	50.4496	56.2192	28.9505	21.1754	17.4956	22.5405	0.384369	0	0.424809	0.269726	0.105042	0.019685	0	0.0415757	3.54863	1.74236	6.32743	3.87281	7.78235	8.43486	4.77519	6.99747	2.86738	1.30597	2.52409	2.23248	0	0	0	0	6.99747
IE073	CC8	ST8	I	II	0.31635	0.34225	0.35705	0.33855	41.8537	45.085	61.8462	49.595	46.983	49.9636	54.6051	50.5172	36.4044	51.701	34.5281	40.8778	33.0497	30.8976	30.3119	31.4197	1.78138	5.15579	0.759642	2.5656	0.121951	0	0	0.0406503	1.45094	3.51164	4.36557	3.10938	7.68215	4.87113	4.35572	5.63633	18.6121	13.6836	13.0581	15.1179	0	0	0	0	15.1179
IE074	CC398	ST398	I	I	0.4736	0.3515	0.35335	0.392817	18.363	7.97558	5.33695	10.5585	13.8586	9.05768	7.97291	10.2964	3.7183	6.45246	5.68327	5.28468	2.50916	3.86351	5.21504	3.86257	0.201363	0.0909091	0	0.097424	0.188476	0.0196928	0	0.0693896	0.236239	0.0921319	1.12055	0.482974	0.418616	0.182863	0.83014	0.477206	0.3947	0.535815	0.560981	0.497165	0	0	0	0	0.497165
IE075	CC5	ST5	II	III	0.3256	0.5402	0.58275	0.48285	75.0899	67.3486	73.7248	72.0544	71.2296	83.9468	88.719	81.2985	76.8349	84.1278	73.9276	78.2968	61.3497	63.7768	59.871	61.6658	14.0643	7.89474	14.1081	12.0224	0.0492732	0	0	0.0164244	0.330422	0.770861	1.99107	1.03078	3.98241	3.5497	2.61394	3.38202	6.32871	7.6681	8.92857	7.64179	0	0	0	0	7.64179
IE076	CC1	ST1	III	IVb	0.5254	0.3996	0.54575	0.49025	89.9789	84.1273	77.9153	84.0072	90.1724	87.2298	83.2862	86.8961	65.4781	69.9911	52.0708	62.5133	15.343	19.3514	21.5037	18.7327	0.0747943	0	0.750751	0.275182	1.08122	0.654775	0.04865	0.594882	22.9477	18.3347	16.4715	19.2513	16.5316	14.6243	8.18847	13.1148	1.98556	3.02703	2.57624	2.52961	0	0	0	0	19.2513
IE077	CC5	ST5	II	IVb	0.5698	0.3552	0.43845	0.454483	84.6101	75.3422	76.0616	78.6713	92.9415	88.4315	85.6355	89.0028	76.3362	77.5565	74.1462	76.013	24.7588	32.7749	19.7059	25.7465	1.31422	0	1.35478	0.889667	0.415321	0.0427716	0.0892857	0.182459	19.1026	20.9715	21.624	20.566	22.8892	24.933	15.8634	21.2285	5.62701	8.48168	4.04412	6.05094	0	0	0	0	21.2285
IE078	CC45	ST45	I	III	0.3145	0.3256	0.33855	0.326217	73.6854	77.5379	83.3653	78.1962	71.5809	76.9446	75.552	74.6925	46.6573	57.6755	44.6269	49.6532	50.0252	63.2866	46.7426	53.3515	15.5292	27.8908	13.5645	18.9948	0.026824	0	0.0425985	0.0231408	0.115902	0.227751	0.405104	0.249586	0.422238	0.368518	0.211168	0.333975	0.431151	0.166231	0.0676743	0.221685	0	0	0	0	0.333975
IE079	CC8	ST72	I	III	0.73815	0.3219	0.33485	0.464967	86.1997	75.2004	81.4483	80.9495	67.2504	68.0296	66.7655	67.3485	57.5577	60.9145	57.2615	58.5779	49.9023	58.7971	44.2962	50.9985	20.682	17.9318	18.1971	18.937	0.0743863	0	0	0.0247954	0.313643	0.222017	0.24083	0.25883	0.975958	1.53392	0.56953	1.02647	0.463867	0.643335	0.236763	0.447988	0	0	0	0	1.02647
IE080	CC5	ST146	II	III	0.3145	0.2986	0.37555	0.32955	65.0967	58.9484	69.5266	64.5239	64.5359	67.6685	73.3434	68.5159	59.9084	71.139	62.1812	64.4095	48.0955	57.0702	45.5285	50.2314	7.43898	20.5114	9.27664	12.409	0.0495786	0.0198413	0	0.02314	0.11374	0.0957121	0.416509	0.208654	2.43264	2.90386	2.03019	2.45556	7.95042	8.47458	3.89277	6.77259	0	0	0	0	6.77259
IE081	CC101	ST101	I	IVc	0.5661	0.4329	0.45325	0.484083	84.2079	77.2204	79.1348	80.1877	86.3672	86.8497	88.3311	87.1827	78.1918	81.8092	72.286	77.429	31.5371	23.413	16.9983	23.9828	1.62514	6.58933	2.19466	3.46971	0.220696	0.0605694	0	0.0937551	6.32585	10.7314	14.5622	10.5398	17.9844	13.5925	11.4445	14.3405	8.03887	4.20445	2.33087	4.85806	0	0	0	0	14.3405
IE082	CC8	ST646	I	III	0.3441	0.3441	0.51615	0.40145	57.8486	55.2751	64.4552	59.193	78.4529	80.2147	84.0696	80.9124	70.0238	84.3664	78.4396	77.6099	58.1824	69.8767	54.5899	60.883	30.7536	32.8638	19.7952	27.8042	0.023084	0.0610128	0	0.0280323	0.515695	0.499722	1.57244	0.862619	5.44541	4.78694	5.06891	5.10042	1.57005	2.40752	0.978565	1.65204	0	0	0	0	5.10042
IE083	CC121	ST121	IV	IVc	0.6401	0.5735	0.57905	0.59755	80.1402	76.2273	74.7857	77.0511	89.2479	87.7535	89.3848	88.7954	82.6301	83.0021	73.9334	79.8552	36.8465	21.7002	24.6472	27.7313	2.00222	0	2.73973	1.58065	0.0751315	0.0201939	0	0.0317751	3.14555	1.89299	3.26024	2.76626	12.2961	9.31474	10.267	10.6259	2.94659	2.90828	2.46542	2.77343	0	0	0	0	10.6259
IE084	CC15	ST15	II	IVa	0.74	0.4625	0.41255	0.53835	80.2187	75.7	70.7243	75.5477	85.2591	81.0433	83.705	83.3358	58.3004	59.9796	64.8562	61.0454	31.3725	25.5814	24.7174	27.2238	0.491803	0.0208768	2.18009	0.89759	0.332858	0.104319	0	0.145726	6.65004	12.1289	15.3945	11.3911	6.86759	9.03522	6.86901	7.59061	4.01494	3.38266	3.16503	3.52088	0	0	0	0	11.3911
IE085	CC30	ST30	III	IVd	0.5069	0.2986	0.37555	0.393683	81.5079	75.6844	74.6023	77.2649	77.3557	63.8664	69.5626	70.2616	64.4892	65.5139	50.0487	60.0173	30.8898	34.7601	16.4881	27.3793	0.543881	0.705844	0.108794	0.45284	0.0808843	0.0920175	0	0.0576339	2.27443	1.61792	1.76185	1.88473	7.73994	4.61095	2.4327	4.92786	4.88704	3.95108	1.30069	3.3796	0	0	0	0	4.92786
IE086	CC45	ST46	I	IVb	0.5328	0.67525	0.43105	0.546367	83.1854	83.9968	78.6603	81.9475	89.0265	86.6252	86.4078	87.3532	77.943	88.6781	68.1576	78.2596	46.7033	53.7893	43.7775	48.09	1.222	8.95439	3.41186	4.52942	0.0719597	0.10002	0.0239234	0.065301	10.2281	13.976	14.4466	12.8836	21.0037	22.4659	8.74984	17.4065	17.1115	23.2902	11.8594	17.4204	0	0	0	0	17.4204
IE087	CC1	ST188	I	IVc	0.6475	0.3441	0.43845	0.476683	91.6203	84.1953	82.3175	86.0444	89.8049	88.695	84.7014	87.7338	82.7514	88.1257	80.7404	83.8725	65.0542	57.463	65.6421	62.7198	28.1117	32.4601	26.7069	29.0929	0.665472	0.413736	0.0233155	0.367508	10.3337	7.66994	8.02492	8.67619	13.7869	14.2102	8.6979	12.2317	9.26763	6.25793	7.27459	7.60005	0	0	0	0	12.2317
IE088	CC5	ST146	II	IVb	0.5846	0.4218	0.49765	0.50135	87.4727	79.5447	84.2625	83.76	91.6005	87.9619	88.7281	89.4302	80.4591	82.2086	73.5731	78.7469	28.1957	29.9259	23.9115	27.3444	0.304414	3.4164	0.582147	1.43432	0.143096	0.461805	0.162602	0.255834	18.7708	18.6857	24.0726	20.5097	32.7233	26.7356	24.9173	28.1254	10.2351	9.55556	6.84174	8.87747	0	0	0.0539374	0.0179791	28.1254
IE089	CC5	ST3014	II	IVb	0.5365	0.3589	0.39035	0.428583	85.4902	82.7187	83.451	83.8866	90.5349	89.765	92.5194	90.9398	78.0661	79.4215	67.5645	75.0174	24.106	23.5429	16.2857	21.3115	0.257511	1.79856	0.541842	0.865971	0.941176	0.14771	0.0615511	0.383479	20.9855	21.7163	31.8975	24.8664	29.7903	27.1467	21.8302	26.2557	4.83444	3.98773	2.38095	3.73437	0	0	0	0	26.2557
IE090	CC30	ST30	III	IVd	0.4958	0.4033	0.43475	0.444617	85.7179	87.2411	81.9831	84.9807	80.7379	83.1557	87.9807	83.9581	54.6457	60.2632	43.1497	52.6862	24.7652	24.3516	15.7143	21.6104	0	7.01275	1.76523	2.92599	0.201867	0.0976944	0	0.0998538	3.33333	3.48905	6.51397	4.44545	3.93701	8.31194	2.25225	4.83373	1.45371	1.58501	1.07143	1.37005	0	0	0	0	4.83373
IE091	CC398	ST398	I	IVc	0.5476	0.444	0.49025	0.49395	90.4253	81.8964	84.949	85.7569	90.8851	85.8601	93.3294	90.0249	79.3626	87.8207	80.2484	82.4772	57.0478	59.1243	45.3733	53.8485	5.0391	15.6402	9.99249	10.2239	0.488032	0.125865	0	0.204632	8.00189	6.36704	12.7258	9.03158	18.2863	16.2673	11.6794	15.411	17.8378	15.1486	11.1862	14.7242	0	0	0	0	15.411
IE092	CC45	ST45	I	IVc	0.444	0.3663	0.42735	0.41255	78.7973	75.2058	76.3316	76.7782	80.0585	78.384	85.7792	81.4072	82.9938	85.2247	76.1717	81.4634	55.9302	56.6481	47.8757	53.4847	1.93798	0	10.4439	4.12729	0.0481348	0	0	0.0160449	2.13819	2.02001	3.63421	2.59747	13.2301	9.70622	9.95261	10.963	9.75803	10.2166	7.01449	8.99637	0	0	0	0	10.963
IE093	CC15	ST15	II	IVa	0.6216	0.4662	0.48285	0.52355	72.6756	69.5071	66.3917	69.5248	73.5376	75.564	69.1981	72.7666	71.2166	79.5466	66.4908	72.418	16.474	24.6212	18.0172	19.7041	0.36846	0	0.959368	0.442609	0.232438	0.0598683	0	0.0974354	13.8283	14.0784	17.5393	15.1487	8.45697	12.5441	6.62879	9.20995	2.89017	3.28283	3.39506	3.18935	0	0	0	0	15.1487
IE094	CC8	ST8	I	V	0.5809	0.444	0.56795	0.53095	92.6896	78.735	79.6323	83.6856	91.7957	86.8111	89.2256	89.2775	87.291	88.8569	80.1693	85.4391	37.5055	46.9544	39.9912	41.4837	8.41258	18.8384	6.0426	11.0979	2.7414	1.1557	0.0230097	1.3067	30.2402	23.7291	24.482	26.1504	47.8978	37.9499	30.3232	38.7236	13.8926	15.0897	11.8762	13.6195	0	0	0	0	38.7236
IE095	CC15	ST15	II	IVb	0.3811	0.2997	0.33855	0.339783	85.2684	90.2489	88.1858	87.901	79.3868	73.5902	66.098	73.025	74.1429	82.3738	78.2563	78.2577	26.5668	33.0458	30.3214	29.978	1.27298	4.28465	2.7017	2.75311	0.0845785	0.305998	0.0240616	0.138213	9.50786	17.1182	9.21079	11.9456	30.1826	37.4075	23.4381	30.3427	6.7665	9.88719	4.00243	6.88537	0	0	0	0	30.3427
IE096	CC398	ST398	I	IVc	0.555	0.3626	0.49025	0.469283	87.5333	83.9088	84.5306	85.3242	86.831	82.0838	79.84	82.9183	83.827	87.3125	80.198	83.7792	39.4079	38.7225	46.9167	41.6824	15.3448	15.4958	20.5128	17.1178	0.154759	0.160224	0	0.104994	5.45183	5.56227	6.06	5.69137	10.6936	12.0625	7.45668	10.0709	8.49673	8.5022	4.57988	7.19294	0	0	0	0	10.0709
IE097	CC8	ST8	I	V	0.4255	0.3478	0.37185	0.381717	81.0448	75.5024	79.3539	78.6337	90.314	89.5935	91.8013	90.5696	81.152	80.767	84.2599	82.0596	52.1699	50.9202	49.8302	50.9734	5.11779	12.6077	9.58354	9.10301	0.149254	0.148085	0.021925	0.106421	14.7258	12.1138	16.2359	14.3585	22.715	15.7127	17.7763	18.7347	21.7298	19.1296	16.9837	19.281	0	0	0	0	19.281
IE099	CC5	ST10022	II	III	0.3959	0.4144	0.41625	0.40885	76.5861	72.6531	79.1586	76.1326	82.6281	86.23	85.5769	84.8117	69.0428	80.5593	72.764	74.122	44.9884	49.7704	51.2777	48.6788	31.265	17.7994	25.9626	25.009	0.125881	0	0	0.0419603	0.752233	0.628676	1.38462	0.921843	1.95582	2.26415	2.4002	2.20672	0.629291	0.612245	0.328012	0.523183	0	0	0	0	2.20672
[truncated: 21 more columns]

## Sheet: EA.hy926
Isolate	Clonal Complex	Sequence Type	agr Type	Phenotypic Group	OD600_1	OD600_2	OD600_3	OD600_avg	inf_0.5_1	inf_0.5_2	inf_0.5_3	inf_0.5_avg	inf_1.5_1	inf_1.5_2	inf_1.5_3	inf_1.5_avg	inf_3_1	inf_3_2	inf_3_3	inf_3_avg	inf_6_1	inf_6_2	inf_6_3	inf_6_avg	inf_48_1	inf_48_2	inf_48_3	inf_48_avg	rep_0.5_1	rep_0.5_2	rep_0.5_3	rep_0.5_avg	rep_1.5_1	rep_1.5_2	rep_1.5_3	rep_1.5_avg	rep_3_1	rep_3_2	rep_3_3	rep_3_avg	rep_6_1	rep_6_2	rep_6_3	rep_6_avg	rep_48_1	rep_48_2	rep_48_3	rep_48_avg	max(rep_avg)
BJI001	CC25	ST25	I	IVa	0.82695	0.6031	0.66785	0.6993	97.5316	97.0984	95.1503	96.5934	99.1704	98.4185	76.7559	91.4483	75	77.2595	51.0204	67.76	57.1429	61.2245	46.5517	54.973	41.6667	56.6667	9.375	35.9028	0.90307	2.17617	0.29098	1.12341	31.5234	20.6813	7.85953	20.0214	13.6194	17.2012	6.53061	12.4504	6.01504	3.06122	0	3.02542	0	0	0	0	20.0214
BJI002	CC101	ST101	I	IVc	0.70115	0.3774	0.50875	0.5291	93.7689	94.9495	92.5275	93.7486	95.8656	97.6932	93.8547	95.8045	97.5688	95.351	95.1965	96.0388	90.6274	93.9589	75.5299	86.7054	59.0909	40	56.9892	52.0267	0.0604961	0	0	0.0201654	0.322997	0.230681	2.93296	1.16221	1.44231	0.474383	6.69578	2.87082	1.5873	1.80791	2.6975	2.0309	0	0	0	0	2.87082
BJI003	CC15	ST15	II	III	0.74185	0.4181	0.36445	0.508133	88.972	90.0969	80.3636	86.4775	96.9809	90.4584	93.75	93.7298	96.0859	94.1781	95.1965	95.1535	91.627	95.8955	95.9416	94.488	88.0277	88.5442	90.4074	88.9931	0.0623053	0.538213	0.121212	0.240577	2.46457	0.935454	2.92553	2.10852	5.36616	4.10959	6.2591	5.24495	1.22532	1.16959	6.00649	2.80047	0.0692042	0	0.131406	0.0668701	5.24495
BJI006	ND	ND	III	I	0.80845	0.3626	0.57165	0.5809	0.0641849	0.113636	0.631579	0.2698	2.09287	0.105485	0	0.732785	0.0685871	0	1.08173	0.383439	0.1868	2.14067	0.907029	1.07817	2.61794	0.425039	0.189107	1.07736	0	0	0	0	0	0	0	0	0	0	0	0	0	0	0	0	0	0	0	0	0
BJI008	CC8	ST8	I	V	0.6401	0.4255	0.64935	0.57165	96.4072	96.9356	95.6332	96.3253	98.3471	97.1014	97.0149	97.4878	94.2761	96.3402	87.1859	92.6007	57.6485	41.252	48.2759	49.0588	58.9744	47.561	4.65116	37.0622	0.93147	0.715015	0.873362	0.839949	9.71074	7.14286	18.5323	11.7953	29.1582	23.789	30.6533	27.8668	12.263	10.7544	5.41872	9.47871	0	0	0	0	27.8668
BJI009	CC5	ST5	II	IVa	0.6549	0.4033	0.61605	0.558083	97.561	95.4651	83.1034	92.0432	95.1585	95.0122	97.3903	95.8537	63.2231	60.2941	47.5	57.0057	52.1739	52.5	13.8462	39.5067	2.17984	28.9474	4.54545	11.8909	4.35069	6.81551	0	3.72207	25.8803	27.7372	5.10083	19.5728	4.13223	5.14706	0	3.0931	0	1.36986	0	0.45662	0.13624	0	0	0.0454133	19.5728
BJI010	CC30	ST34	III	I	0.78255	0.3922	0.50505	0.559933	0.2849	0	0.3517	0.2122	2.3984	0.201005	0	0.866468	0.134138	0	1.06383	0.399323	0.383877	1.77824	0.680272	0.947463	2.29052	0.325145	0.327869	0.981178	0	0	0	0	0	0	0	0	0	0	0	0	0	0	0	0	0	0	0	0	0
BJI012	CC8	ST8	I	V	0.5883	0.4107	0.50875	0.502583	95.1657	94.4568	94.7844	94.8023	98.6755	97.4093	96.7404	97.6084	97.0588	96.7497	88.3985	94.069	49.7824	44.9827	28.2913	41.0188	80.9524	72.3164	33.0579	62.1089	0.621547	0.332594	1.10331	0.685817	9.4702	5.00309	13.8533	9.4422	21.6578	17.7837	28.6255	22.689	17.9286	22.177	6.3197	15.4751	0.884956	0.826446	0.826446	0.845949	22.689
BJI014	CC15	ST15	II	V	0.75295	0.4884	0.64195	0.627767	94.2612	95.5191	91.5276	93.7693	95.2997	98.2143	93.3333	95.6158	82.9539	81.3268	70.2213	78.1673	32.2515	38.0952	38.5455	36.2974	10.7955	9.04255	1.59363	7.14389	0.923483	4.04372	0.385109	1.7841	32.2888	38.1303	21.7005	30.7065	23.6753	28.9926	12.4748	21.7142	5.60748	2.38095	0.727273	2.90523	0	0	0	0	30.7065
BJI015	CC5	ST5	II	III	0.98975	0.3404	0.36445	0.564867	97.7985	96.2963	95.6473	96.5807	97.5542	95.1269	92.6893	95.1235	97.3802	94.0499	95.738	95.7227	92.9712	95.1701	89.4017	92.5143	95.0156	88.4982	93.705	92.4063	2.10455	0.224467	1.22768	1.18557	4.26275	0.203046	7.04961	3.83847	5.49521	2.04521	10.395	5.97847	3.83387	2.55048	5.64103	4.00846	3.42679	0.14652	2.69784	2.09038	5.97847
BJI017	CC3661	ST3661	III	IVd	0.47545	0.3996	0.41255	0.4292	79.3704	77.323	70.3373	75.6769	61.4489	83.7788	70.2875	71.8384	59.9198	68.617	86.6104	71.7157	48.6939	61.8681	56.1514	55.5711	59.8985	44.4944	44.8276	49.7402	0	0	0	0	0	0.0921659	0.106496	0.0662206	0	0	0.965018	0.321673	0.334896	0.896861	0.473186	0.568314	0	0	0	0	0.568314
BJI018	CC30	ST34	III	IVd	0.80845	0.444	0.43845	0.563633	91.4442	90.8021	82.9744	88.4069	94.969	96.0129	80.0522	90.3447	75.7903	81.3981	66.8571	74.6818	79.9419	75.7962	69.6629	75.1337	52.5641	38.9408	35.6688	42.3912	0.121359	0.427807	0	0.183055	3.58374	2.90948	0.782269	2.42516	1.12465	1.89573	0.761905	1.26076	0.872093	0.341297	0.374532	0.529307	0	0	0	0	2.42516
BJI019	CC22	ST22	I	III	0.77145	0.4551	0.44215	0.556233	96.3053	92.5781	97.8495	95.5776	95.3518	96.6976	94.21	95.4198	97.1875	94.3648	95.6656	95.7393	96.6883	93.9873	91.9523	94.2093	89.357	84.375	87.8505	87.1942	0.302847	0.195312	1.27077	0.589643	1.38191	1.13519	3.72915	2.08208	7.4375	4.71311	13.6223	8.59097	5.47156	5.6962	11.3264	7.49805	2.91439	0.672269	0.934579	1.50708	8.59097
BJI020	CC5	ST5	II	IVa	0.7844	0.5698	0.55315	0.635783	96.4683	97.314	92.1459	95.3094	95.2286	95.9756	77.6068	89.6037	58.6207	52.9032	30.5344	47.3528	51.7241	35.4167	26.087	37.7426	24.3243	26.1905	4	18.1716	2.9431	5.68182	1.26227	3.29573	12.0278	20.3488	0.42735	10.9346	1.72414	2.82258	0	1.51557	1.14943	0	2.17391	1.10778	0	0	2	0.666667	10.9346
BJI021	CC1165	ST1165	I	IVd	0.4995	0.3626	0.43845	0.433517	57.394	72.3953	77.0413	68.9435	67.8279	57.4747	69.3116	64.8714	82.6312	76.5591	87.4539	82.2147	68.7609	62.5142	63.172	64.8157	59.4267	50.8744	50.5376	53.6129	0	0	0	0	0	0	0	0	3.6941	1.65289	7.13407	4.16035	13.6126	11.325	14.5161	13.1512	0	0.158983	1.07527	0.411418	13.1512
BJI022	CC25	ST25	I	IVa	0.60865	0.3811	0.44955	0.479767	94.2345	95.4254	92.0345	93.8981	98.6009	97.1972	93.6893	96.4958	82.7891	90.8385	72.1519	81.9265	46.9388	45.5497	36.3636	42.9507	57.4803	65.493	25.4902	49.4878	0	0	0	0	12.0592	4.61032	12.0146	9.56137	11.0327	9.78261	7.59494	9.47008	3.01887	3.24675	6.06061	4.10874	0	0	0	0	9.56137
BJI024	CC5	ST5	II	IVa	0.814	0.5328	0.64935	0.665383	95.3488	97.8218	91.2432	94.8046	92.8138	95.6057	82.7087	90.3761	70.3704	73.2558	62.4204	68.6822	45.9184	37.8788	26.0274	36.6082	15.5709	24.6154	13.8889	18.0251	2.51938	5.44554	0.648649	2.87119	20.2429	29.3987	18.7295	22.7904	15.6085	13.6628	3.82166	11.031	1.02041	0	2.73973	1.25338	0	0	0	0	22.7904
BJI025	CC15	ST15	II	IVc	0.6475	0.4699	0.46435	0.52725	93.4263	96.3934	86.9202	92.2466	97.9906	96.9518	94.2184	96.3869	88.3162	92.7765	84.2857	88.4595	70.8333	72.7545	70.297	71.2949	32.9268	29.7619	25	29.2296	0.531208	0.983607	0	0.504938	2.28802	4.71976	4.71092	3.90623	8.67698	14.1084	7.95918	10.2482	9.65795	4.79042	2.9703	5.80622	0	0	0	0	10.2482
BJI026	CC15	ST15	II	I	0.73075	0.4995	0.46805	0.5661	10.3367	25.9188	6.27706	14.1775	20.4442	24.6459	1.17994	15.4233	13.9266	32.6389	22.7831	23.1162	17.1572	32.6087	13.6364	21.1341	15.8022	16.2571	3.73832	11.9325	0	0	0	0	0	0	0	0	0.0675676	0.115741	0.272851	0.152053	0.28715	1.4977	0.550964	0.778605	0	0	0	0	0.778605
BJI027	CC59	ST59	ND	IVa	0.68265	0.3626	0.49395	0.513067	94.1027	91.4257	92.6411	92.7232	97.2242	96.1315	89.8698	94.4085	86.1789	88.9518	79.3277	84.8195	47.5936	47.3913	54.3478	49.7776	40.3226	31.6547	4.34783	25.4417	0	0.498504	0.100806	0.19977	8.49243	4.1415	3.41556	5.34983	8.24623	11.898	3.36134	7.83519	2.32558	1.73913	0	1.3549	0	0	0	0	7.83519
BJI028	CC78	ST78	III	IVb	0.7992	0.4551	0.62345	0.625917	95.5541	96.3938	91.3219	94.4233	97.9271	97.3048	90.4494	95.2271	84.7328	88.7887	73.7566	82.426	40.678	44.2982	25.7511	36.9091	2.78388	15	1.04167	6.27518	2.45521	2.14425	0.302725	1.63406	18.3417	16.2639	13.4831	16.0296	22.5736	22.5515	7.93651	17.6872	7.9096	4.38596	0.858369	4.38464	0	0	0	0	17.6872
BJI029	CC5	ST5	II	IVa	0.68265	0.3774	0.49395	0.518	92.7497	94.9858	93.2945	93.6767	95.5311	97.1803	81.7602	91.4905	73.3333	79.0881	72.4413	74.9542	35.2201	43.949	32.2222	37.1304	21.831	39.5349	13.5135	24.9598	0.136799	0.283822	0.194363	0.204995	17.6768	11.241	3.31633	10.7447	6.97674	7.77778	3.75587	6.17013	5.03145	2.5641	0	2.53185	0	0	0	0	10.7447
BJI030	CC15	ST15	II	IVa	0.7215	0.37	0.49395	0.528483	95.1519	94.8039	90.2031	93.3863	94.4565	95.813	87.7909	92.6868	64.3519	70.4762	52.027	62.285	50	61.1111	31.3433	47.4848	35.7143	34.6667	5.88235	25.4211	0.408879	1.27451	0.477897	0.720429	7.70812	7.98442	0	5.23085	5.09259	8.80952	1.35135	5.08449	4.51613	2.5641	4.47761	3.85261	0	0	0	0	5.23085
BJI031	CC25	ST25	I	III	0.666	0.50135	0.26455	0.4773	85.6213	81.8812	88.1783	85.2269	95.7952	90.9498	97.5198	94.7549	89.7312	88.8434	91.8322	90.1356	83.1179	84.6765	84.7909	84.1951	87.0798	84.622	91.8421	87.848	0.0650618	0.300903	0.0968992	0.154288	1.64534	0.268817	7.53968	3.15128	3.92833	2.25179	11.9205	6.03354	0.565428	1.02157	0.666667	0.751222	0	0	0.526316	0.175439	6.03354
BJI033	CC30	ST30	III	IVd	0.57535	0.47545	0.29045	0.447083	78.0795	76.8467	77.868	77.5981	57.0026	55.6098	85.0563	65.8896	55.3894	58.8766	79.5745	64.6135	63.9451	70.4808	79.7035	71.3765	59.8315	56.5255	65.6198	60.6589	0	0	0	0	0.065445	0	0	0.021815	0.0623053	0	1.44628	0.502862	0.146628	0.192308	1.14025	0.493062	0.0702247	0	0	0.0234082	0.502862
BJI034	CC398	ST398	I	II	0.54575	0.3256	0.44215	0.437833	27.6096	54.4643	39.9261	40.6667	34.3539	58.517	59.952	50.941	32.4491	45.7647	47.6301	41.948	30.7742	70.7051	69.186	56.8884	23.7313	21.5408	26.643	23.9717	0	0	0	0	0	0	0	0	0	0	0	0	0.0650618	0.0993049	0.387597	0.183988	0	0	0	0	0.183988
BJI035	CC5	ST5	II	III	0.66045	0.50875	0.3627	0.510633	86.4632	78.7879	82.9681	82.7397	96.5206	93.1883	95.0348	94.9146	87.1891	91.5767	94.3169	91.0276	91.4535	94.3309	93.3182	93.0342	88.9315	88.495	93.8091	90.4119	0.132714	0	0.0996016	0.0774385	0.64433	0	5.36246	2.00226	0.91631	0.215983	4.48087	1.87105	0.845921	1.30112	5.00544	2.38416	0.287494	0.248756	0.343938	0.293396	2.38416
BJI040	CC5	ST5	II	V	0.76405	0.4329	0.33115	0.509367	94.8003	97.4129	86.7696	92.9943	96.0963	97.9775	97.3168	97.1302	88.9253	94.1598	89.2818	90.789	51.5068	56.2832	58.7302	55.5067	31.4961	33.6364	8	24.3775	0.887762	1.47835	0.110254	0.825455	13.7931	12.4719	18.2663	14.8438	34.7969	33.8323	32.4862	33.7051	13.8614	13.1012	7.14286	11.3685	0	0	0	0	33.7051
BJI041	CC45	ST45	I	IVa	0.57535	0.4329	0.44585	0.4847	93.0927	94.7692	87.6656	91.8425	97.1333	97.8332	94.4633	96.4766	94.5628	96.0265	84.2572	91.6155	75.7919	77.9503	71.1864	74.9762	64.4628	54.1176	38.4615	52.3473	0.0622278	0.307692	0	0.123307	2.33333	3.46696	7.45763	4.41931	7.20059	10.4423	5.50459	7.71583	8.82353	9.93789	6.77966	8.51369	0	0	0	0	8.51369
BJI042	CC5	ST5	II	IVa	0.92315	0.5439	0.61605	0.694367	97.3873	97.3656	90.7643	95.1724	96.5004	96.7136	84.4224	92.5455	62.7677	58.8859	52.6882	58.1139	25.6757	26.6667	30.4348	27.5924	33.3333	31.4607	14.8148	26.5363	1.9595	1.86741	0.212314	1.34641	19.9553	16.8605	1.15512	12.657	1.74129	2.0595	2.68817	2.16299	1.75439	0	4.34783	2.03407	0	0	0	0	12.657
BJI043	CC45	ST45	I	IVc	0.62345	0.3367	0.42365	0.461267	92.5798	90.3357	88.7538	90.5564	97.7184	96.3201	95.5752	96.5379	93.887	97.254	85.8146	92.3185	54.5133	59.7956	39.1813	51.1634	60.7595	38.5965	36.6667	45.3409	0.208044	0.101729	0.101317	0.13703	6.12777	1.19595	8.62832	5.31735	13.887	17.706	21.0674	17.5535	3.39734	3.2368	4.09357	3.5759	0	0	0	0	17.5535
BJI045	CC25	ST25	I	IVc	0.68635	0.3848	0.61975	0.563633	96.6667	95.1581	95.2475	95.6908	97.8589	94.837	97.9615	96.8858	91.0369	93.1818	83.4646	89.2278	72.4014	70.8333	70.6349	71.2899	77.931	71.6102	36.2069	61.916	0.326797	0.889328	0.19802	0.471382	4.65995	0.724638	12.1178	5.83413	10.5448	8.76623	11.4173	10.2428	12.5448	9.52381	16.6667	12.9118	1.37931	0.847458	0	0.742256	12.9118
BJI048	CC30	ST34	III	IVc	0.81955	0.3441	0.333	0.498883	90.7979	94.6667	89.5833	91.6826	95.3905	92.5321	96.607	94.8432	91.502	95.1193	88.6646	91.762	70.6311	69.4737	72.1311	70.7453	78.4404	71.0784	57.5758	69.0315	0	0.666667	0	0.222222	0.592105	0.704225	6.78605	2.69413	9.0411	7.04989	14.441	10.1773	7.87671	5.56391	9.83607	7.7589	0.917431	0.490196	1.28205	0.896559	10.1773
BJI050	CC25	ST27	II	IVc	0.65675	0.3959	0.44585	0.4995	91.0703	96.2298	86.6183	91.3061	96.5665	94.8927	88.1384	93.1992	80.7588	84.5007	77.3504	80.87	68.9944	76.5957	50.6849	65.425	78.6207	70.3008	52.2388	67.0534	0.244648	0.335196	0.207469	0.262438	7.27142	7.53715	3.78913	6.19923	8.1592	11.071	7.77385	9.00135	2.7933	3.95257	0.925926	2.55727	0	0	0	0	9.00135
BJI051	CC45	ST45	I	IVc	0.73445	0.46065	0.55685	0.583983	88.3289	92.0276	84.3781	88.2449	95.3457	92.9638	97.3027	95.2041	91.1785	93.2417	89.4602	91.2935	57.4297	68.6441	54.3662	60.1467	69.4444	67.7019	49.1803	62.1089	0	0.0984252	0.0995025	0.0659759	0.54757	0.308008	1.6983	0.851293	12.3232	10.6796	15.6812	12.8947	3.61446	2.6643	4.92958	3.73611	0	0	0	0	12.8947
BJI053	CC30	ST30	III	IVa	0.88615	0.3478	0.44955	0.561167	91.6345	90.8504	77.7509	86.7453	95.2012	95	69.408	86.5364	69.8821	66.8721	45.1613	60.6385	81.3333	84.4278	79	81.587	24.5098	20.1389	12.1212	18.9233	0.1287	0.215285	0	0.114662	1.85759	1.7	0.211416	1.25634	0.750268	0.46225	0	0.404173	0.380952	0.938086	0	0.439679	0	0	0	0	1.25634
BJI055	CC22	ST22	I	IVc	0.72335	0.4144	0.44955	0.5291	96.1056	96.4	95.7929	96.0995	96.0746	97.4843	96.6856	96.7482	94.1404	94.887	86.2553	91.7609	86.1264	82.906	72.3148	80.4491	43.4783	56.8182	23.6111	41.3025	0.39604	0.5	0.21575	0.370597	2.1879	1.14395	3.59848	2.31011	13.3934	13.7931	9.95792	12.3815	13.1868	13.6752	7.87037	11.5775	0	0	0	0	12.3815
BJI056	CC30	ST30	III	IVc	0.70855	0.3737	0.41625	0.4995	92.6654	94.3089	95.7311	94.2351	96.41	91.9958	93.9581	94.1213	93.75	93.5329	90.8844	92.7224	80.5073	83.7884	69.4915	77.9291	68.8889	58.794	34.1772	53.9534	0.0654879	0.101626	0	0.0557046	1.56087	1.0395	2.7127	1.77102	9.09722	10.0599	8.97959	9.3789	11.0294	17.5768	9.74576	12.784	0	0.502513	0	0.167504	12.784
BJI058	CC5	ST5	II	IVc	0.5365	0.4181	0.34225	0.432283	94.2236	95.8861	92.1756	94.0951	95.9032	94.293	96.1575	95.4512	81.0415	85.2018	74.7433	80.3289	50.9091	48.3871	38.481	45.9257	75.5906	59.1398	7.07071	47.267	0.310559	1.89873	0.28626	0.83185	11.6698	11.4669	18.5399	13.8922	19.6908	20.7399	14.3737	18.2681	4.15584	6.91244	1.26582	4.11137	0	0	0	0	18.2681
BJI060	CC30	ST30	III	IVd	0.67155	0.3404	0.37555	0.4625	87.8134	87.2407	93.7188	89.591	92.8279	93.5484	73.9421	86.7728	81.6788	87.605	74.0196	81.1011	71.3499	77.0202	65	71.1234	29.3103	23.7037	16.0714	23.0285	0	0.726141	0.199402	0.308514	0.956284	1.56403	1.78174	1.43402	2.09847	3.49127	1.96078	2.51684	0.642792	0.883838	1.25	0.925543	0	0	0	0	2.51684
BJI062	ND	ND	II	IVb	0.6179	0.3774	0.47175	0.489017	94.6417	93.75	80.2857	89.5591	96.2759	95.2696	91.5561	94.3672	81.9593	84.8138	86.8493	84.5408	68.1265	65.566	74.3363	69.3429	33.6735	31.8182	24.5614	30.0177	2.00938	4.56349	0	2.19096	19.931	16.6509	13.3896	16.6572	13.0941	13.7515	13.9726	13.6061	8.50575	7.54717	6.19469	7.41587	0	0	0	0	16.6572
BJI063	CC97	ST97	I	IVc	0.84175	0.4181	0.51985	0.593233	97.0045	97.0864	96.3832	96.8247	98.7277	98.4201	98.1111	98.4196	93.3693	95.9414	87.1245	92.1451	61.165	70.7022	68.3544	66.7405	75.8621	61.2903	52.2727	63.1417	0.828553	2.80957	0.782014	1.47338	9.55244	8.36431	19.1111	12.3426	18.35	24.3517	25.3219	22.6745	5.82524	8.47458	7.59494	7.29825	1.14943	0.645161	0	0.598197	22.6745
BJI064	CC398	ST398	I	III	0.7363	0.44585	0.31635	0.4995	95.0745	95.3979	96.5415	95.6713	96.9044	96.3892	97.0626	96.7854	92.0896	94.5205	93.3555	93.3219	88.5154	84.7569	86.1963	86.4895	85.5114	83.5079	72.7273	80.5822	0.453662	0.958773	0.592885	0.66844	2.82448	2.10632	5.61941	3.51674	6.04478	3.68809	5.98007	5.23765	4.20168	4.3364	7.36196	5.30001	1.13636	0.26178	1.65289	1.01701	5.30001
BJI065	CC398	ST398	I	IVa	0.7363	0.3848	0.61975	0.580283	96.7985	93.8735	93.401	94.691	97.2955	97.9206	82.2504	92.4888	42.5926	54.063	41.2162	45.9573	46.8468	49.3464	52.1739	49.4557	58.0247	56.044	20.6897	44.9195	0.376648	1.18577	0.71066	0.757693	6.95266	2.36295	0.792393	3.36933	0.925926	1.25945	2.02703	1.40414	4.05405	2.28758	6.52174	4.28779	0	0	0	0	4.28779
BJI066	CC398	ST398	I	IVa	0.4181	0.3256	0.54205	0.428583	92.2608	92.0651	87.2709	90.5323	97.1429	94.5074	81.2684	90.9729	74.0244	79.8077	51.9231	68.5851	57.6316	55.9792	61.9718	58.5275	63.3466	55.1613	30	49.5026	0.548446	0.203459	0.712831	0.488245	2.80822	0.523104	1.62242	1.65125	1.82927	2.2977	1.92308	2.01668	2.63158	1.38648	7.04225	3.68677	0	0	0	0	3.68677
BJI067	CC5	ST5	II	III	0.4588	0.4403	0.36075	0.41995	95.3355	95.3695	97.5242	96.0764	97.9577	96.1707	93.1789	95.7691	94.9928	96.6268	96.8974	96.1723	87.0079	90.8584	87.751	88.5391	93.4759	94.8332	93.2642	93.8578	5.23962	2.95567	5.48977	4.56169	9.82143	9.02527	14.8005	11.2157	11.1588	9.48905	18.6158	13.0879	5.00928	5.14076	9.23695	6.46233	1.92513	1.39935	1.03627	1.45358	13.0879
BJI068	CC45	ST45	I	IVa	0.84175	0.4736	0.43475	0.583367	94.8363	92.6625	89.7196	92.4061	97.3294	97.4863	87.1099	93.9752	93.1967	94.6809	87.1671	91.6816	71.4286	73.913	68.3761	71.2392	65.2482	56.7901	37.2549	53.0977	0.0629723	0.838574	0	0.300515	4.08012	4.48087	6.51289	5.02463	10.6557	17.2577	13.5593	13.8242	10.989	10.1449	5.98291	9.03894	0	0	0	0	13.8242
BJI070	CC15	ST15	II	IVc	0.8177	0.4736	0.35335	0.548217	92.9248	95.5531	85.3057	91.2612	96.3499	96.5079	88.457	93.7716	92.3331	92.2194	91.1877	91.9134	90.0576	90.5908	85.7143	88.7876	57.4661	33.6957	39.2	43.4539	0.189514	1.58582	0.0986193	0.624651	4.33884	5.71429	5.65371	5.23561	4.53421	6.7602	8.04598	6.4468	4.5977	5.03282	9.18367	6.2714	0	0	0	0	6.4468
BJI071	CC8	ST72	I	IVa	0.3145	0.444	0.51985	0.426117	96.1591	92.9966	94.4215	94.5257	97.3667	95.723	91.2063	94.7653	80.943	85.7143	73.9024	80.1866	41.7241	35.5224	31.9588	36.4018	62.2517	61.4815	25	49.5777	1.64609	0.803674	0.826446	1.09207	8.41362	2.24033	9.13191	6.59529	6.4833	13.1973	5.36585	8.34882	0.436681	0.895522	2.57732	1.30317	0.662252	0	0	0.220751	8.34882
BJI072	CC15	ST15	II	IVa	0.7474	0.629	0.6549	0.6771	96.2079	95.3141	88.3166	93.2795	95.8377	97.8102	83.1791	92.2757	83.0918	83.2911	75.3846	80.5892	44.8819	52.5547	50	49.1455	31.4286	22.2222	13.6364	22.4291	2.38764	5.28415	0.125628	2.59914	17.0656	20.438	2.40241	13.302	19.5652	16.7665	7.69231	14.6747	5.51181	9.48905	3.125	6.04195	0	0	0	0	14.6747
BJI073	CC25	ST25	I	IVc	0.8695	0.6327	0.4329	0.645033	94.831	95.5734	86.8852	92.4299	97.6682	97.4619	91.5049	95.545	91.582	96.2725	83.8542	90.5696	74.6787	65.8824	60	66.8537	88.0702	86.7403	68.1818	80.9974	0.764818	1.3986	0.192864	0.785427	5.996	11.066	6.43204	7.83135	13.9332	13.8817	13.3681	13.7277	11.5681	10	8.10811	9.89207	0.350877	0.28169	0	0.210856	13.7277
BJI074	CC5	ST5	II	IVb	0.7622	0.481	0.5032	0.582133	94.4621	96.7249	89.9705	93.7192	97.542	97.929	90.0164	95.1625	71.8261	79.6715	65.0943	72.1973	41.9355	39.604	49.0196	43.5197	21.1268	46.6667	27.7778	31.8571	0.642674	1.86528	0	0.835985	20.7633	20.0197	10.802	17.195	10.793	14.262	3.30189	9.4523	1.07527	1.9802	5.88235	2.97927	0	0	0	0	17.195
BJI075	CC398	ST398	I	IVc	0.7252	0.4921	0.518	0.578433	95.3867	95.8794	95.4274	95.5645	97.5535	95.6167	95.5936	96.2546	87.7193	94.3925	81.9843	88.032	88.3065	76.7442	74.2424	79.7644	76.3514	70.276	39.6552	62.0942	0.135685	0.301508	0.0994036	0.178866	1.83486	0.611621	4.03917	2.16188	6.29984	4.78972	8.87728	6.65561	15.3226	11.2051	6.06061	10.8628	0	0	0	0	10.8628
BJI076	CC5	ST5	II	V	0.7622	0.5217	0.5772	0.620367	95.4515	95.5207	94.3098	95.094	97.3042	96.7045	96.7126	96.9071	87.2253	95.1	87.1795	89.8349	67.5451	53.777	46.8553	56.0591	8.27068	6.98925	0.990099	5.41668	2.16655	1.2318	0.948367	1.44891	7.57381	5.68182	18.7699	10.6752	23.9698	24.6	34.965	27.8449	11.0957	15.6475	2.83019	9.8578	0	0	0	0	27.8449
BJI077	CC8	ST8	I	IVb	0.6549	0.4773	0.5439	0.5587	95.1105	93.3962	82.0942	90.2003	98.2515	97.8471	96.8051	97.6346	93.5266	95.2978	89.3281	92.7175	74.2268	64.9038	53.3784	64.1697	74.7253	62.9032	41.1765	59.6017	0.535834	0.353774	0.314136	0.401248	10.4237	7.29387	7.24175	8.31977	21.7127	23.9289	15.2833	20.3083	17.7835	21.875	9.45946	16.3727	1.0989	0	0	0.3663	20.3083
BJI079	CC8	ST8	I	IVb	0.7622	0.5809	0.666	0.6697	95.706	96.4758	93.032	95.0713	96.9401	96.3832	95.4268	96.25	80.3824	81.5158	76.3235	79.4072	66.4122	48.9831	31.7949	49.0634	26.3158	19.5312	3.20513	16.3507	1.89229	3.85463	0.188324	1.97841	8.85417	9.09091	12.0935	10.0129	16.0765	27.9412	15.2941	19.7706	8.90585	4.23729	0.512821	4.55199	0	0	0	0	19.7706
BJI080	CC30	ST30	III	IVd	0.5032	0.407	0.58645	0.498883	81.0322	88.4332	81.7483	83.7379	76.8	87.132	80.1715	81.3678	77.4934	76.2058	81.6107	78.4366	61.7778	68	40.2158	56.6645	58.8235	53.211	33.2031	48.4125	0	0	0	0	0	0.104058	0	0.034686	0.19685	0	0.939597	0.378816	0.177778	0.25974	0	0.145839	0	0	0	0	0.378816
BJI081	CC30	ST30	III	IVa	0.9139	0.4588	0.4699	0.6142	76.0563	86.9565	73.4694	78.8274	86.1455	89.2473	68.835	81.4093	68.2879	69.6406	59.7738	65.9008	54.6968	55.4731	47.6923	52.6207	25	11.7188	5.71429	14.1444	0.0692042	0.434783	0	0.167996	0.374298	0.896057	0.194175	0.488177	3.11284	2.85006	0.452489	2.13846	1.78359	1.88679	0.769231	1.47987	0	0	0	0	2.13846
BJI082	CC398	ST398	I	IVa	0.6808	0.4403	0.4477	0.522933	96.6239	98.2684	89.8428	94.9117	97.4079	94.2915	85.1648	92.2881	62.0275	62.6186	76.8987	67.1816	65.2174	70.7838	55.0725	63.6912	65.6627	57.7869	39.6552	54.3683	0.270088	0	0.120919	0.130336	11.8741	9.60233	5.49451	8.99031	6.58514	5.79151	6.01266	6.12977	8.69565	7.60095	7.24638	7.84766	0	0	0	0	8.99031
BJI083	CC45	ST45	I	IVc	0.5365	0.3367	0.3478	0.407	97.2973	90.2287	90.1274	92.5511	97.3666	89.5587	91.3565	92.7606	94.8682	95.7627	90.5972	93.7427	88.9509	80.5646	73.0631	80.8595	71.8519	64.9007	71.4286	69.3937	0.2079	0	0	0.0693	2.0097	1.8	4.08163	2.63044	13.4875	15.1483	14.1042	14.2467	16.9687	17.2291	10.2102	14.8027	1.48148	0.271739	0	0.584406	14.8027
BJI084	CC15	ST15	II	III	0.6549	0.6031	0.3774	0.545133	87.6751	95.4212	94.6146	92.5703	89.4918	95.2987	90.3805	91.7237	94.6531	93.841	91.9674	93.4872	94.3032	96.1298	89.698	93.377	77.3176	84.7244	89.0805	83.7075	0.0671141	2.9304	0	0.999171	1.44231	1.56709	2.43129	1.81356	4.9635	7.83875	8.73108	7.17778	2.36635	9.48814	6.03908	5.96452	0	0	0.574713	0.191571	7.17778
BJI086	CC398	ST398	I	IVa	0.703	0.5402	0.4847	0.575967	97.2826	97.841	95.2381	96.7872	97.9659	97.5976	89.3683	94.9773	60.3338	72.2326	58.7302	63.7655	61.1702	62.8378	63.6364	62.5481	62.963	64.1509	24.3902	50.5014	1.28726	1.76644	0.21164	1.08845	13.0178	17.146	5.08475	11.7495	2.69576	2.62664	2.77778	2.70006	6.91489	8.78378	9.09091	8.26319	0	0	0	0	11.7495
BJI087	CC45	ST45	I	IVd	0.3034	0.5772	0.47915	0.45325	82.7368	91.3758	85.8128	86.6418	77.8772	79.7284	85.3306	80.9787	82.3762	85.6531	85.1648	84.398	74.7913	84.3886	65.2495	74.8098	69.2827	73.5897	64.1407	69.0044	0	0	0	0	0	0	0	0	2.11221	1.39186	0.549451	1.35117	3.75626	7.42358	4.06654	5.08213	0.0843882	0	0	0.0281294	5.08213
BJI088	CC5	ST5	II	IVa	0.6808	0.5032	0.518	0.567333	95.0456	97.3308	94.6871	95.6878	98.9278	97.6483	84.695	93.757	76.555	73.8095	51.3889	67.2511	51.6949	50.3876	28.7879	43.6235	21.5311	32.6829	2.5641	18.926	0.130378	0.658617	0.590319	0.459771	18.6227	19.7838	7	15.1355	4.11392	6.94444	2.08333	4.38056	5.9322	5.42636	1.51515	4.29124	0	0	0	0	15.1355
BJI089	CC30	ST30	III	II	0.3886	0.3775	0.40145	0.389183	25.6258	30.6122	11.8694	22.7025	20.7054	17.3469	25.3761	21.1428	26.262	17.8197	49.6802	31.254	15.7817	22.6827	14.3271	17.5972	14.3371	9.46619	11.1801	11.6611	0	0	0	0	0	0	0	0	1.20192	0.314465	1.38593	0.967438	0.958702	2.39913	0.578871	1.31223	0	0	0	0	1.31223
BJI090	CC5	ST5	II	III	0.9916	0.5994	0.4218	0.670933	98.3345	97.6721	95.8254	97.2773	98.0302	98.0806	98.1939	98.1016	96.6559	97.0421	97.5771	97.0917	94.8682	96.2963	93.7888	94.9844	94.6578	94.1399	92.1596	93.6524	0.978474	2.73279	1.42315	1.71147	1.44452	0.959693	7.92752	3.44391	3.27974	2.73038	8.92857	4.97956	0.346741	1.41612	8.10015	3.28767	1.58598	1.51229	2.06327	1.72051	4.97956
BJI091	CC45	ST45	I	IVd	0.5883	0.4699	0.3922	0.483467	88.1735	92.2995	90.5526	90.3419	82.6621	84.4601	93.2563	86.7928	90	93.3594	91.954	91.7711	81.0526	81.1475	71.09	77.7634	30.303	10.8571	9.67742	16.9458	0	0.213904	0	0.0713013	0.0682594	0	0.963391	0.343883	2.39521	2.4948	6.56814	3.81938	4.12955	3.4153	2.8436	3.46282	0	0	0	0	3.81938
BJI092	CC50	ST50	IV	IVa	0.4736	0.37	0.59755	0.480383	91.9861	96.5829	84.5406	91.0365	93.4415	96.8348	91.199	93.8251	39.8506	36.2069	30.0885	35.382	23.0978	15.0794	26.4706	21.5493	14.4444	13.6364	39.3701	22.4836	0	0	0.0883392	0.0294464	3.69056	2.96736	0.382653	2.34686	0.747198	0.862069	0.442478	0.683915	2.17391	1.0989	0	1.09094	0	0	0	0	2.34686
BJI093	CC45	ST45	I	IVa	0.5624	0.3145	0.3515	0.409467	91.7632	97.6401	91.5907	93.6647	96.6901	94.1176	89.5884	93.4654	85.7788	87.8116	83.7466	85.779	51.2367	67.2185	64.1304	60.8619	53.1847	48.6034	47.3118	49.7	0	0.0887311	0	0.029577	1.19718	0.385728	1.21065	0.931186	1.12867	1.47601	4.40771	2.33746	2.25564	1.98675	8.69565	4.31268	0	0	0	0	4.31268
BJI094	CC1	ST1	III	IVc	0.6216	0.4514	0.3885	0.487167	92.3563	95.2663	93.9597	93.8608	97.0916	94.0783	96.2963	95.8221	91.6827	93.3839	92.4208	92.4958	84.8668	86.7299	79.6034	83.7334	44.5783	28.5714	18.6441	30.5979	0.126342	0.690335	0.223714	0.346797	5.63119	1.7192	8.14815	5.16618	15.611	13.7744	16.5158	15.3004	7.14286	12.0063	9.06516	9.40477	0	0	0	0	15.3004
BJI095	CC45	ST45	I	IVc	0.5032	0.3034	0.296	0.367533	91.9684	93.4944	82.7795	89.4141	93.4524	92.485	96.2608	94.0661	94.2243	94.3269	85.5784	91.3765	66.1808	73.3906	74.5704	71.3806	61.4943	50	55.914	55.8028	0	0.0929368	0	0.0309789	0.859788	0.501002	3.64334	1.66804	8.26058	9.51923	10.6181	9.46597	10.0097	13.0186	14.433	12.4871	0	0.505051	0	0.16835	12.4871
BJI099	CC15	ST15	II	III	0.6586	0.5143	0.74185	0.63825	91.8033	94.1232	93.3266	93.0844	94.4809	93.8945	95.283	94.5528	96.4766	94.7619	95.2434	95.494	93.4586	92.0802	91.4894	92.3427	81.5484	81.25	87.5318	83.4434	0	1.23223	0.202224	0.478151	4.56919	7.58483	4.62264	5.59222	7.23895	7.71429	9.84513	8.26612	1.72932	2.09924	4.25532	2.69463	0	0.078125	0	0.0260417	8.26612
BJI100	CC630	ST630	I	IVc	0.5143	0.3034	0.4292	0.415633	93.617	95.5839	83.5122	90.9044	95.5224	89.3797	94.3737	93.0919	88.9371	89.2789	86.4137	88.2099	56.1328	49.0255	40.9524	48.7036	75.3739	61.4948	77.7027	71.5238	0	0	0	0	1.23297	0	0.106157	0.446376	4.12148	4.83871	4.65116	4.53712	1.443	1.7991	0.47619	1.23943	0	0	0	0	4.53712
BJI101	CC5	ST5	II	II	0.9213	0.3701	0.30905	0.533483	59.6583	65.1822	55.5667	60.1357	77.1144	84.3238	74	78.4794	61.418	72.0504	52.1151	61.8612	15.6535	14.9225	10.9375	13.8378	36.2821	31.1385	14.5548	27.3251	0	0	0	0	2.05224	0.204918	1.55556	1.27091	4.60405	4.92554	1.35364	3.62774	0.151976	0.193798	0.260417	0.202064	0	0	0	0	3.62774
BJI102	CC15	ST15	II	IVa	0.9398	0.6697	0.4773	0.6956	93.9767	94.6215	76.962	88.5201	89.2449	94.0133	83.9806	89.0796	55.8753	64.5514	48.503	56.3099	45.4148	58.3732	38.806	47.5313	42.8571	31.1828	14.7059	29.5819	1.48964	3.48606	0	1.65857	10.984	12.8603	0	7.9481	4.07674	5.47046	1.1976	3.5816	2.62009	3.82775	4.47761	3.64182	0	0	0	0	7.9481
BJI103	CC30	ST34	III	IVd	0.4921	0.555	0.3404	0.4625	80.6018	80.4926	78.4512	79.8485	78.4987	81.2563	68.9008	76.2186	67.1082	84.7661	75.7874	75.8872	77.53	86.24	67.8201	77.1967	21.6837	17.8771	9.57447	16.3784	0	0.197044	0	0.0656813	0.0670241	0.70922	0	0.258748	0.834492	2.06746	0.590551	1.16417	0.746269	1.12	0.346021	0.73743	0.255102	0	0	0.085034	1.16417
BJI107	CC30	ST34	III	IVc	0.6105	0.4625	0.3219	0.464967	94.1845	95.9445	91.5254	93.8848	94.2838	97.6447	83.0664	91.665	92.7235	96.1404	84.6535	91.1725	81.4433	82.4786	69.6429	77.8549	64.1026	63.8132	52.8571	60.2576	2.04082	1.92102	0.47081	1.47755	2.48823	2.15898	2.63158	2.42626	15.9293	23.9766	11.8812	17.2624	6.52921	5.61798	8.48214	6.87644	0	0.77821	0	0.259403	17.2624
BJI108	CC5	ST5	II	III	0.5957	0.6179	0.3478	0.520467	90.2842	93.7882	90.3648	91.4791	91.8394	95.4146	96.8495	94.7012	94.4634	95.3564	92.1739	93.9979	80.8436	82.1958	71.1423	78.0606	90.1852	86.2654	82.6271	86.3592	0	1.73116	0.561272	0.764144	5.49073	5.69561	9.68495	6.9571	7.10868	7.77538	8.57143	7.8185	3.77856	6.08309	5.01002	4.95722	0.623053	0.771605	0.847458	0.747372	7.8185
BJI109	CC30	ST30	III	IVd	0.5069	0.407	0.3626	0.4255	79.0809	84.9896	82.3462	82.1389	76.8385	80.057	73.0545	76.65	66.1682	51.7119	67.1809	61.687	62.8054	71.4462	59.1837	64.4784	51.4094	44.6483	48.8889	48.3155	0	0	0	0	0	0.189934	0	0.0633113	0.30303	1.53483	0.280505	0.706122	0.0788022	0	0	0.0262674	0	0	0	0	0.706122
BJI110	CC1	ST188	I	III	0.629	0.4144	0.84545	0.629617	90.8622	92.8646	92.0297	91.9188	93.5484	95.533	92.5727	93.8847	94.7294	96.0804	97.4359	96.0819	92.1824	91.7692	95.8034	93.2517	92.407	88.9262	92.1729	91.1687	0.36846	0.104932	0.0926784	0.18869	0.841515	0.406091	1.29171	0.846439	5.55165	4.62312	9.18803	6.45427	0.732899	0.0946074	2.39808	1.0752	0.911162	0.419463	0.233645	0.521423	6.45427
BJI111	CC5	ST5	II	II	0.4218	0.3589	0.33125	0.37065	62.9676	65.1185	73.419	67.1684	68.4783	73.1183	77.8978	73.1648	61.9572	68.5451	90.6152	73.7058	65.5955	77.1605	85.1544	75.9701	62.7513	59.675	73.4272	65.2845	0	0.0947867	0	0.0315956	0	0.195503	0.0982318	0.0979116	0.543807	0.512295	2.39833	1.15148	1.46074	0.925926	3.08789	1.82485	0	0.14771	0	0.0492367	1.82485
BJI112	CC8	ST8	I	V	0.6364	0.4403	0.3811	0.485933	91.1523	98.0319	92.6805	93.9549	95.0656	95.2748	97.8659	96.0688	92.0696	94.8882	95.7247	94.2275	64.9529	57.646	53.0588	58.5526	73.6842	62.6943	57.3333	64.5706	0	0.656045	0.197824	0.284623	1.1243	0.867888	2.84553	1.61257	6.96325	7.45474	19.3149	11.2443	17.3063	22.0575	17.1765	18.8468	0	0	0	0	18.8468
BJI113	CC1	ST1	III	IVc	0.6586	0.3293	0.3663	0.4514	93.4495	89.0542	87.0036	89.8358	95.3085	91.8156	92.4596	93.1946	91.5769	90.525	93.4755	91.8591	60.8414	65.389	60.1594	62.1299	75.9099	64.0351	72.1519	70.699	0.209059	0	0	0.0696863	2.31362	0.297324	0.359066	0.990003	6.71311	4.48143	9.91217	7.03557	1.2945	0.928793	3.18725	1.80351	0	0	0	0	7.03557
BJI115	ND	ND	I	IVa	0.3848	0.3811	0.3182	0.361367	84.6784	87.3757	82.4074	84.8205	89.7019	94.0574	91.8977	91.8857	76.9231	79.7023	69.6491	75.4248	41.9962	40.5498	43.3962	41.9807	51.4286	50.7865	41.9355	48.0502	0	0.0994036	0	0.0331345	0.813008	1.43443	1.17271	1.14005	8.75614	10.2842	4.51128	7.85054	1.50659	2.06186	1.88679	1.81841	0	0	0	0	7.85054
BJI117	CC398	ST398	I	IVa	0.8954	0.6808	0.6179	0.731367	94.8087	97.8571	86.5523	93.0727	96.4106	98.0126	89.9658	94.7963	42.9621	46.6989	41.7508	43.8039	63.0178	51.4644	57.8947	57.459	48.1818	48	11.1111	35.7643	0	0.902935	0	0.300978	2.28216	6.05239	0.856164	3.06357	0.122399	0.322061	0	0.148153	2.36686	1.67364	1.31579	1.78543	0	0	0	0	3.06357
BJI118	CC25	ST25	I	III	0.6179	0.4662	0.56055	0.548217	87.2258	95.4057	90.7025	91.1113	89.5298	91.5897	97.512	92.8772	88.4973	86.711	93.2484	89.4856	89.3233	85.0065	86.9565	87.0954	88.756	88.3317	86.0606	87.7161	0.138696	0.619195	0	0.25263	1.63009	1.02564	1.55875	1.40483	3.92287	3.21152	6.75159	4.62866	0.655738	3.12907	3.55731	2.44737	0.110558	0.096432	0	0.0689967	4.62866
BJI119	CC30	ST30	III	IVd	0.5698	0.3996	0.56055	0.509983	91.6263	95.1264	82.1622	89.6383	94.4876	95.2335	80.5947	90.1053	72.1528	81	77.1987	76.7838	77.4631	75.641	69.4377	74.1806	23.9234	9.78261	3.27869	12.3282	0	0.314795	0	0.104932	1.62544	1.45914	0.222717	1.10243	0.972222	2.25	0.651466	1.29123	0.369458	0.732601	0.733496	0.611852	0	0	0	0	1.29123
BJI120	CC45	ST45	I	IVc	0.3293	0.555	0.59385	0.492717	86.6827	87.753	76.0848	83.5068	89.787	87.4621	93.4715	90.2402	90.2655	89.1982	91.3395	90.2677	80.7312	74.0489	76.5464	77.1088	57.8254	59.0832	55.3991	57.4359	0	0	0	0	0.37594	0	0.214592	0.196844	2.85909	5.01114	7.50577	5.12533	8.69565	13.8587	11.3402	11.2982	0	0	0	0	11.2982
BJI121	CC1	ST1	III	IVd	0.5476	0.4255	0.3108	0.427967	86.9393	82.6279	83.48	84.3491	88.1123	86.5672	94.8898	89.8564	85.2156	82.9424	77.8378	81.9986	62.7226	48.5884	64.2157	58.5089	28.0543	16.2162	8.82353	17.698	0	0.275482	0	0.0918273	1.85185	0.657277	6.28166	2.93026	10.6776	8.22857	10.4054	9.77052	3.81679	1.28205	6.37255	3.8238	0	0	0	0	9.77052
BJI122	CC1	ST1	ND	IVc	0.6327	0.4477	0.3367	0.472367	94.1366	90.6746	93.5639	92.7917	96.4238	95.7759	96.3895	96.1964	94.0541	93.2049	93.4132	93.5574	56.3121	48.1119	53.5627	52.6622	60.4762	55.814	65.2174	60.5025	0.257732	0.992063	0.384246	0.54468	2.22672	3.90476	2.07877	2.73675	7.63514	7.91075	10.5389	8.69493	3.125	3.77622	2.457	3.11941	0	0	0	0	8.69493
BJI123	CC30	ST30	III	II	0.7363	0.629	0.2997	0.555	64.1607	70.6943	62.4494	65.7681	46.6883	47.3958	45.3713	46.4851	49.5982	47.4528	69.0664	55.3725	46.743	49.4129	42.7737	46.3099	18.5687	12.485	6.02837	12.3607	0	0	0	0	0	0	0	0	0	0	0.224972	0.0749907	0.501074	0.489237	0.291971	0.427427	0	0	0	0	0.427427
BJI124	CC101	ST101	I	IVc	0.6364	0.3626	0.3885	0.4625	91.377	89.969	86.4023	89.2494	97.8121	97.4221	96.8907	97.375	89.7944	86.8687	75	83.8877	25.5474	26.1682	36.2963	29.3373	42.9752	55.6075	24.6154	41.066	0.200535	0.465116	0	0.221884	7.07851	6.44468	7.92377	7.14899	17.5933	13.0051	9.64052	13.413	1.82482	1.40187	5.18519	2.80396	0	0	0	0	13.413
BJI125	CC398	ST398	I	IVa	0.7659	0.4736	0.4477	0.5624	96.1847	98.0533	94.3414	96.1931	97.0994	97.2663	82.4885	92.2847	59.7468	50.6297	57.732	56.0362	56.5789	52.6749	45.2381	51.4973	53.719	59.0909	18.6047	43.8049	0.133869	0.307377	0	0.147082	5.24862	2.6455	3.47432	3.78948	0.759494	1.00756	3.60825	1.79177	5.70175	3.7037	2.38095	3.9288	0	0	0	0	3.9288
Ba001	CC59	ST59	ND	II	0.34005	0.39605	0.39455	0.376883	61.5278	51.6848	59.6639	57.6255	67.0647	55.8573	61.3776	61.4332	55.0842	53.013	70.7547	59.6173	38.9739	43.8172	37.603	40.1314	25.2033	29.2549	29.7438	28.0673	0	0	0	0	0.125707	0.266241	0.492005	0.294651	1.75084	1.51261	2.91925	2.0609	0.810081	3.62903	1.34831	1.92914	0.0677507	0	0	0.0225836	2.0609
Ba002	CC8	ST8	I	V	0.6068	0.4107	0.4403	0.485933	81.952	86.2534	91.6507	86.6187	92.8311	92.3647	90.5193	91.905	96.8077	90.0161	96.4244	94.4161	47.6688	53.9339	56.5777	52.7268	77.3481	79.3651	85.4908	80.7347	1.74338	1.30152	4.39771	2.48087	2.58472	2.4777	4.34783	3.13675	8.30008	4.7504	10.3165	7.78899	16.1576	15.4554	9.71112	13.7747	0.552486	0	0.853485	0.468657	13.7747
Ba003	CC30	ST30	III	II	0.30165	0.3293	0.3848	0.338583	56.3887	59.1503	73.1334	62.8908	48.3402	53.469	50.5413	50.7835	33.5766	30.7884	37.3439	33.903	25.695	26.5458	17.4049	23.2152	25.5876	20.5882	21.3132	22.4963	0.127632	1.08932	0.428397	0.54845	0.186567	0.469484	0.512821	0.389624	0.0729927	0	0.227015	0.100003	0	0	0.208442	0.0694807	0	0	0.0256476	0.0085492	0.54845
Ba004	CC182	ST3803	ND	II	0.496	0.40525	0.36335	0.421533	71.6646	61.3011	65.0317	65.9991	79.2079	67.165	65.5574	70.6434	65.0875	61.3232	66.8418	64.4175	26.5568	17.3123	29.3436	24.4042	50	48.1793	44.7007	47.6267	0	0	0	0	0	0.101989	0.0554631	0.052484	0.145773	0.289436	0.0569152	0.164041	0.30525	0.1554	0.220629	0.227093	0	0	0	0	0.227093
Ba005	CC30	ST30	III	III	0.6216	0.4144	0.3367	0.457567	85.9116	91.3348	82.3326	86.5263	95.1981	92.4907	86.7996	91.4961	89.2369	90.5902	96.5807	92.1359	72.0894	75.9212	83.8892	77.2999	68.7841	72.6535	86.4017	75.9464	0.207182	0.0993542	0.0569476	0.121161	1.02041	0.687467	1.2931	1.00033	1.60514	1.53978	3.4793	2.20807	0	0.0856898	0.169587	0.0850923	0	0	0.0411184	0.0137061	2.20807
Ba006	CC30	ST34	III	IVd	0.7585	0.3589	0.4292	0.515533	90.2786	74.3716	79.4195	81.3566	89.6216	82.1757	76.9522	82.9165	87.8049	88.7674	81.1778	85.9167	55.9538	66.7078	63.9057	62.1891	55.9322	44.8071	49.4505	50.0633	0.420168	0.0546448	0	0.158271	0.913242	0.153218	0.0556174	0.374026	3.5061	3.47913	2.99712	3.32745	0.103627	0.369914	0.120919	0.198153	0	0	0	0	3.32745
Ba007	CC12	ST1954	II	III	0.6438	0.4551	0.4995	0.5328	89.9506	91.9697	92.9025	91.6076	93.8065	98.0869	97.447	96.4468	96.915	95.2255	94.4345	95.525	85.6092	91.376	86.3719	87.7857	94.5312	93.6266	91.4779	93.2119	4.19753	8.28283	7.90537	6.79524	3.6129	6.87694	9.72298	6.73761	7.90441	11.4058	9.3318	9.54734	1.39002	1.34771	1.63537	1.4577	0.434028	1.8851	0.161812	0.82698	9.54734
Ba008	CC121	ST121	IV	III	0.4144	0.37	0.4218	0.402067	48.3948	48.7252	58.7451	51.955	92.6471	92.63	84.0909	89.7893	91.7119	89.916	93.3041	91.644	52.6012	58.6639	42.9426	51.4026	81.6924	81.798	89.9642	84.4849	0	0.396601	0.777346	0.391316	1.79028	0.959112	1.94013	1.56317	2.94345	4.26621	2.21316	3.14094	1.92678	2.71399	0.839396	1.82672	0	0.110988	0	0.036996	3.14094
Ba009	CC45	ST45	I	V	0.5957	0.37	0.5032	0.489633	95.1317	92.4909	96.167	94.5965	97.1463	95.6544	94.4563	95.7523	95.7496	92.4851	90.0509	92.7619	70.4152	80.1606	84.6674	78.4144	32.4074	28.4615	15.8824	25.5838	1.89003	1.95204	3.71498	2.51902	2.25922	4.65235	4.21109	3.70755	23.1066	35.3417	25.1484	27.8656	30.1903	29.2398	24.4645	27.9649	0	0	0	0	27.9649
Ba010	CC5	ST5	II	III	0.6142	0.4847	0.3811	0.493333	89.3605	81.8281	89.2857	86.8248	94.8365	93.326	87.0568	91.7398	95.5224	88.7231	90.4816	91.5757	70.6755	62.3032	68.3968	67.1252	82.6508	78.6617	82.5108	81.2744	0.771775	0.9375	0.716612	0.808629	0.573723	0.875274	1.46314	0.970712	5.43872	3.02267	2.94618	3.80252	3.95387	4.39105	1.21766	3.18753	1.08025	0.297398	0	0.459216	3.80252
Ba011	CC30	ST34	III	IVd	0.6438	0.37	0.4403	0.4847	89.1066	83.6226	83.5221	85.4171	90.6288	85.961	79.8616	85.4838	87.3073	86.4893	80.5291	84.7752	44.1808	44.5619	59.1968	49.3132	36.9427	29.2453	28.7009	31.6296	0.172911	0.10846	0.0566251	0.112665	1.61399	1.16992	0	0.92797	3.53581	6.44831	7.36377	5.78263	0.903955	1.69205	0.64257	1.07953	0	0.471698	0	0.157233	5.78263
Ba012	CC30	ST30	III	IVc	0.7326	0.4218	0.5328	0.5624	90.178	91.1156	90.5006	90.5981	89.3855	96.9972	91.25	92.5442	91.1281	86.1521	92.3284	89.8695	78.7542	77.5362	82.0485	79.4463	42.9688	36.2416	34.2432	37.8179	3.00798	5.46306	4.09556	4.18887	4.24205	9.46176	7.84091	7.18157	8.10515	8.96708	10.2288	9.10034	0.527241	5.07246	1.87225	2.49065	0	0	0	0	9.10034
Ba013	CC5	ST5	II	IVb	0.6919	0.4773	0.5661	0.578433	86.4994	90.9613	87.263	88.2412	97.0467	95.4974	92.8828	95.1423	86.4294	80.3476	81.8512	82.8761	21.547	25.4545	27.4725	24.8247	27.5	32.5203	19.1964	26.4056	5.25687	4.44763	4.91706	4.87385	24.3132	21.4241	29.0072	24.9148	26.6963	26.6043	37.7495	30.35	0.552486	1.81818	2.9304	1.76702	0	0	0	0	30.35
Ba014	CC45	ST45	I	IVc	0.6919	0.3848	0.4662	0.5143	85.6376	91.8587	86.6249	88.0404	98.5222	98.2523	92.3681	96.3809	95.072	93.0271	96.3104	94.8032	78.7051	79.5037	85.8531	81.354	36.6667	23.6364	28.481	29.5947	4.7651	5.17153	2.16278	4.03314	4.55665	5.32637	5.64558	5.1762	5.21936	4.18376	5.96853	5.12388	6.47426	7.05521	4.4323	5.98726	0	0	0.358423	0.119474	5.98726
Ba015	CC45	ST45	I	IVa	0.35705	0.38005	0.3884	0.375167	74.0082	64.4989	65.4453	67.9841	73.4345	70.6267	59.6442	67.9018	81.2658	81.8719	84.4037	82.5138	31.2115	40.7484	36.8261	36.262	36.9141	41.9355	14.9489	31.2662	0	0.108932	0.0563063	0.0550794	0.0606796	0.163488	0	0.0747225	4.3038	9.55665	4.39056	6.08367	0	1.6632	1.5186	1.0606	0	0	0	0	6.08367
Ba016	CC5	ST5	II	V	0.703	0.4144	0.4773	0.531567	79.8507	80.8807	80.5459	80.4258	95.5645	96.7692	93.7042	95.346	89.6899	84.2952	83.3979	85.7943	30.7692	32.6882	41.4576	34.9717	24.1379	16.3265	20.904	20.4561	5.83446	3.46482	3.42625	4.24184	18.8364	24.7004	24.5723	22.703	26.9767	30.6528	29.5866	29.072	0.915751	2.15054	2.81124	1.95918	0	0	0	0	29.072
Ba017	CC5	ST5	II	IVb	0.8732	0.4551	0.518	0.615433	88.4787	93.4204	93.2759	91.725	96.4692	96.8537	93.7462	95.6897	83.1435	71.4474	76.7779	77.1229	28.2895	35.2113	36.5439	33.3482	36.0406	33.3333	27.931	32.435	8.96499	12.8076	11.2644	11.0123	15.1961	14.0535	20.5428	16.5975	17.1982	14.0789	22.4557	17.9109	1.31579	1.40845	1.41643	1.38022	0	0	0	0	17.9109
Ba018	CC22	ST22	I	IVc	0.7474	0.4662	0.5513	0.5883	88.677	87.5591	91.297	89.1777	94.2985	96.118	94.2706	94.8957	96.0112	89.0119	94.4924	93.1718	38.6266	44.668	42.029	41.7745	80.1347	80	78.6096	79.5814	4.70799	8.08399	8.87142	7.22113	7.85627	10.2484	11.618	9.90756	16.1652	24.1056	17.85	19.3736	8.58696	10.8511	3.33333	7.59046	0	0.37037	0	0.123457	19.3736
Ba019	CC12	ST12	II	IVb	0.7474	0.5365	0.5143	0.5994	92.0607	94.1055	95.2381	93.8014	94.6517	95.2691	92.0321	93.9843	83.682	78.7634	88.8889	83.7781	50	39.8058	49.4058	46.4039	18.6047	10	9.80392	12.8029	8.09399	10.91	14.0392	11.0144	12.5857	15.2104	10.9944	12.9302	11.855	17.7419	16.2509	15.2826	0.364964	0	1.69492	0.686628	0	0	0	0	15.2826
Ba020	CC22	ST22	I	IVc	0.5624	0.4033	0.4699	0.478533	96.3921	92.1216	96.4564	94.99	97.4493	98.0445	96.1023	97.1987	95.0994	92.6966	97.7273	95.1744	79.3681	82.263	85.5337	82.3883	77.4809	78.5185	86.1842	80.7279	4.08618	3.71412	5.95322	4.58451	2.37681	4.39978	3.83678	3.53779	4.47443	6.01926	9.24262	6.57877	3.78928	2.69397	1.40449	2.62925	0	0	0	0	6.57877
Ba021	CC8	ST8	I	IVc	0.8436	0.4958	0.5587	0.6327	81.8113	89.821	89.1841	86.9388	95.2612	98.3511	94.9971	96.2031	97.3951	92.5764	96.2373	95.4029	59.7015	52.0062	54.1086	55.2721	93.159	90.7692	91.1765	91.7016	4.87062	4.88459	5.16484	4.97335	9.113	10.4454	12.7134	10.7573	17.6556	23.0568	16.5702	19.0942	6.5032	6.79012	3.20334	5.49889	0.402414	0.769231	0.108932	0.426859	19.0942
Ba022	CC97	ST97	I	IVb	0.6697	0.4255	0.5772	0.557467	90.9252	95.6614	95.5	94.0289	95.4751	94.938	96.0817	95.4983	95.9898	91.4483	96.6114	94.6832	59.1241	46.3415	59.1241	54.8632	69.6231	65.5602	65.3061	66.8298	6.48203	2.91262	6.01719	5.13728	16.0123	9.4168	12.4724	12.6338	15.8719	19.7241	16.3404	17.3121	1.2069	1.44928	0.446429	1.0342	0	0	0	0	17.3121
Ba023	CC12	ST12	II	IVb	0.7437	0.444	0.4958	0.561167	89.6334	90.222	90.5398	90.1317	92.0098	96.7636	95.1069	94.6268	93.0693	85.848	91.8567	90.258	67.3469	43.1953	46.6395	52.3939	58.6777	57.8616	50.4178	55.6524	5.09737	2.97589	3.95103	4.0081	25.3539	20.3511	24.297	23.334	37.5	35.0877	35.1792	35.9223	4.89796	2.36686	5.29532	4.18671	0	0	0.278552	0.0928507	35.9223
Ba024	CC59	ST59	ND	IVc	0.5772	0.4107	0.4662	0.4847	88.0998	93.8272	91.9859	91.3043	95.4346	94.374	93.3023	94.3703	95.5513	89.3797	95.3154	93.4155	28.3887	36.4599	20.8469	28.5652	73.1501	64.6648	74	70.605	0.319898	0	2.00354	0.774479	3.12695	4.74352	5.94059	4.60369	10.4449	7.80075	12.0285	10.0914	0	0.907716	0	0.302572	0	0	0	0	10.0914
Ba025	CC121	ST3213	IV	IVc	0.6364	0.37	0.4551	0.487167	96.7378	96.1897	89.5592	94.1622	97.5309	94.838	93.8168	95.3952	96.5909	91.0102	95.5689	94.39	19.1693	23.7991	34.3956	25.788	50.7937	40.7692	22.8758	38.1462	0.948992	0.0533618	1.00711	0.669821	0.555556	0.713893	0.899382	0.722944	9.09091	13.9018	8.54369	10.5121	0.319489	3.33919	1.35397	1.67088	0	0.613497	0	0.204499	10.5121
Ba026	CC1	ST1	III	IVb	0.5143	0.3885	0.4181	0.4403	72.7261	85.3761	76.3067	78.1363	94.9706	97.667	90.9783	94.5386	86.7056	87.3105	89.7649	87.927	26.2626	33.004	30.0662	29.7776	13.8365	33.6	9.88024	19.1056	0.332447	0.852424	0.215983	0.466951	12.7231	16.1718	19.7322	16.209	28.0715	21.2291	27.7603	25.687	3.24232	2.17391	3.31126	2.90916	0	0	0	0	25.687
Ba027	CC15	ST15	II	IVc	0.5513	0.3663	0.4181	0.445233	84.8756	76.6929	77.414	79.6608	95.1362	95.8926	94.289	95.1059	91.2105	89.5722	93.3687	91.3838	57.4941	67.4877	64.672	63.2179	71.3333	74.1071	77.5623	74.3342	1.02106	0.892388	0.554939	0.822796	4.53698	4.31806	6.28212	5.04572	11.1025	15.7754	15.1857	14.0212	1.72662	6.40394	2.07135	3.40064	0	0	0	0	14.0212
Ba028	CC398	ST398	I	IVc	0.6253	0.5402	0.5698	0.578433	94.9793	88.8229	91.5025	91.7682	92.6594	96.2039	94.206	94.3564	95.2128	93.8816	93.194	94.0961	39.5582	45.6842	38.2049	41.1491	87.3563	79.4595	78.3688	81.7282	4.19374	1.15694	1.46314	2.27127	10.7861	7.00883	11.6953	9.83008	7.29483	14.8445	12.8655	11.6683	2.61044	2.31579	2.85941	2.59521	0	0.540541	0.531915	0.357485	11.6683
Ba029	CC97	ST97	I	IVb	0.7326	0.4773	0.5661	0.592	90.9149	95.4373	93.9911	93.4478	97.1147	97.8176	96.1847	97.039	94.419	91.2644	92.7197	92.801	70	79.9127	60.8466	70.2531	70.9677	75.419	71.3948	72.5938	7.24269	8.53392	14.0417	9.93944	20.2841	21.3766	31.1914	24.284	16.4968	19.6825	21.7573	19.3122	2.3753	5.82011	3.47349	3.88963	0.847458	1.11732	0.472813	0.81253	24.284
Ba030	CC8	ST8	I	IVd	0.33385	0.35235	0.40525	0.363817	79.0212	76.7027	72.5608	76.0949	73.5646	80.1858	71.7331	75.1612	88.2789	83.6735	86.3309	86.0944	40.5109	33.8756	41.3572	38.5812	71.9934	62.2543	68.2255	67.4911	0	0.0540541	0	0.018018	0.119617	0.361197	0.695762	0.392192	3.04154	7.59184	2.15385	4.26241	10.9518	10.9823	12.3349	11.423	0	0	0	0	11.423
Ba031	CC30	ST30	III	IVd	0.4329	0.4625	0.3145	0.4033	71.199	65.6665	70.5335	69.133	69.5995	56.6027	41.8396	56.0139	79.414	71.8095	86.57	79.2645	42.2619	48.7988	47.9814	46.3474	36.3636	34.8315	26.03	32.4084	0	0.0491884	0	0.0163961	0.119546	0.37594	0	0.165162	8.96825	5.33333	6.98357	7.09505	0.119048	0.900901	0.621118	0.547022	0	0	0	0	7.09505
Ba032	CC97	ST97	I	IVb	0.5994	0.4403	0.5291	0.522933	92.7188	91.3554	92.2659	92.1134	97.6803	97.5843	90.5389	95.2678	96.1312	90.2724	95.7191	94.0409	46.4945	41.7355	39.5243	42.5848	84.1615	73.4139	83.3333	80.3029	6.88043	3.27332	3.62538	4.59304	7.52351	8.60594	8.20359	8.11101	11.1018	12.7432	16.4548	13.4333	1.43084	2.89256	2.03851	2.12064	1.06007	0.302115	0.183824	0.515336	13.4333
Ba033	CC5	ST5	II	II	0.35345	0.3293	0.3774	0.353383	59.1124	49.815	47.073	52.0001	55.1534	43.3604	34.537	44.3503	70.0947	70.1411	70.2418	70.1592	55.5638	57.2352	45.1648	52.6546	73.8854	62.2621	66.1876	67.445	0	0	0	0	0	0	0	0	0.608931	0.626959	0.681959	0.639283	0.0716332	0.0780031	0.0536769	0.0677711	0.0491642	0	0	0.0163881	0.639283
Ba034	CC398	ST398	I	IVc	0.5846	0.444	0.481	0.5032	93.5065	87.2795	90.7341	90.5067	97.3342	96.8685	90.0239	94.7422	96.2825	87.0667	97.4721	93.6071	48.8323	64.3411	62.2975	58.4903	65.3266	68.3673	58.342	64.012	2.46753	1.97755	0.967352	1.80414	5.20769	5.16701	2.31481	4.22984	8.17844	8.8	11.8819	9.62011	2.54777	4.65116	3.82916	3.67603	0	0.564972	0	0.188324	9.62011
Ba035	CC5	ST5	II	III	0.3256	0.3478	0.4255	0.3663	83.5085	88.7245	81.4871	84.5734	89.9692	96.5465	92.7036	93.0731	97.0482	93.0116	95.9548	95.3382	77.1548	72.4593	74.026	74.5467	86.21	81.1594	87.0968	84.8221	0.788436	3.11224	0.29274	1.39781	2.00316	2.25225	2.14932	2.13491	5.83153	9.3178	8.03093	7.72675	5.1046	6.94444	5.04202	5.69702	1.48448	4.7619	3.01508	3.08715	7.72675
Ba036	CC45	ST45	I	IVc	0.6068	0.3663	0.4218	0.464967	95.3846	90.8344	95.5882	93.9357	95.8612	96.0998	93.4225	95.1278	80.4747	86.5263	85.2013	84.0674	37.7483	45.8333	35.049	39.5435	52.0161	46.875	54.7009	51.1973	1.00592	3.00049	2.48869	2.16503	2.61716	3.64015	5.23969	3.83233	7.34848	11.7519	12.3384	10.4796	7.16667	1.73611	2.20588	3.70289	0	0	0.961538	0.320513	10.4796
Ba037	CC5	ST5	II	IVa	0.6882	0.5661	0.6179	0.624067	78.5152	78.8597	85	80.7916	45.3571	48.3232	35.7627	43.1477	33.7209	30.5263	42.8571	35.7014	7.8125	12.6984	3.57143	8.02744	22.9167	11.4754	16.4835	16.9585	1.88679	3.01089	3.22368	2.70712	0	0.304878	0	0.101626	0	2.10526	0	0.701753	0	0	0	0	0	0	0	0	2.70712
Ba038	CC80	ST80	III	IVb	0.7289	0.555	0.6475	0.6438	90.6536	95.2756	97.2428	94.3907	97.9675	96.3006	94.2064	96.1582	91.4502	88.209	93.7452	91.1348	64.3087	70.2941	68.2836	67.6288	36	29.7872	30.1887	31.992	4.80172	7.76903	8.30527	6.95867	15.1084	17.9956	14.8901	15.998	17.6407	20.8543	22.9596	20.4849	2.57235	9.41176	3.73134	5.23848	0	0	0	0	20.4849
Ba039	CC25	ST25	I	III	0.296	0.3182	0.3108	0.308333	65.2117	66.6312	64.7207	65.5212	84.2739	89.065	85.7319	86.3569	89.0052	84.7472	81.0066	84.9197	78.6026	67.5966	61.6984	69.2992	82.9873	71.0023	71.9192	75.3029	0.19544	0.53135	0.690521	0.472437	1.6487	2.79979	2.53243	2.32697	3.42759	2.5878	2.75614	2.92384	0.349345	0.34662	0.122474	0.272813	0.0669792	0	0	0.0223264	2.92384
Ba040	CC30	ST30	III	IVd	0.3404	0.3996	0.3811	0.3737	80.9809	81.1891	79.5167	80.5622	86.3447	80.5376	74.6014	80.4946	82.9193	85.4218	87.7897	85.3769	71.615	68.47	66.098	68.7277	47.6089	36.9369	45.3951	43.3136	0	0.0523286	0	0.0174429	0	0.263852	0	0.0879507	0.4662	0.3276	0.587199	0.460333	0.0780031	0.354925	0.052356	0.161761	0	0.143062	0	0.0476873	0.460333
Ba041	CC5	ST5	II	IVb	0.777	0.4107	0.4514	0.546367	84.5373	83.731	78.238	82.1688	97.7564	95.9559	89.8006	94.5043	84.252	81.0745	86.4961	83.9409	32.5714	41.6667	36.5812	36.9398	38.4615	27.907	24.2009	30.1898	1.85075	1.56413	0.405093	1.27332	18.7821	12.2899	12.1368	14.4029	22.2722	25.8852	26.8512	25.0029	1.71429	2.94118	2.5641	2.40652	1.25	0.775194	0.913242	0.979479	25.0029
Ba042	CC121	ST121	IV	IVc	0.5069	0.3589	0.4699	0.445233	90.0471	88.9136	90.9587	89.9731	96.6625	95.9707	93.566	95.3997	93.4839	87.5152	95.5253	92.1748	56.8528	56.5789	45.1604	52.864	40.2344	45.9574	30.1587	38.7835	1.41224	0.15949	0.970874	0.847535	6.10831	6.12245	7.03381	6.42152	18.5658	19.0303	19.5696	19.0552	2.03046	3.07018	2.13904	2.41323	0	0	0	0	19.0552
Ba043	CC45	ST45	I	IVd	0.4736	0.3256	0.3552	0.3848	65.5437	63.6933	51.3126	60.1832	81.5274	75.6771	61.1776	72.794	68.7278	70.674	76.3063	71.9027	27.4639	33.3969	36.3385	32.3998	47.3934	57.0281	33.9408	46.1208	0.123077	0	0	0.0410257	0.577034	0.162514	0.0549753	0.264841	0.568586	1.45719	3.48348	1.83642	2.89093	1.71756	1.43172	2.0134	0	0	0.182482	0.0608273	2.0134
Ba044	CC152	ST152	I	IVc	0.5587	0.4181	0.444	0.4736	92.9405	85.1726	88.1594	88.7575	95.4435	96.7687	95.2434	95.8185	89.5749	81.7656	85.676	85.6722	39.0995	28.5714	32.9085	33.5265	58.3916	60.5634	63.6782	60.8777	4.05781	1.16675	0.866051	2.0302	8.2	14.3654	10.4645	11.01	5.48862	10.7091	11.2991	9.16561	0.238663	0.357143	0.379747	0.325184	0	0	0	0	11.01
Ba045	CC15	ST15	II	IVc	0.3145	0.4588	0.3737	0.382333	71.6648	77.8538	83.8745	77.7977	84.5104	95.8742	94.1083	91.4976	87.1069	87.1622	88.8753	87.7148	30.2353	31.2775	37.1315	32.8814	39.8927	35.828	45.7951	40.5053	0.11325	0.789058	0.770501	0.557603	1.24629	4.53842	6.95329	4.246	5.81761	6.66667	8.90173	7.12867	1.29412	1.32159	2.31076	1.64216	0	0	0	0	7.12867
Ba046	CC8	ST8	I	IVb	0.7326	0.6142	0.6734	0.6734	78.7198	89.2497	76.0442	81.3379	95.6802	97.9037	85.1709	92.9183	92.2911	87.3435	95.6094	91.748	55.1122	34.0741	29.4041	39.5301	74.7664	79.6296	85.0267	79.8076	2.04962	2.01568	2.457	2.1741	10.774	11.483	8.96196	10.4063	16.2099	23.5744	24.443	21.4091	1.62162	4.44444	3.62694	3.231	0.934579	0.617284	0.534759	0.695541	21.4091
Ba047	CC5	ST5	II	III	0.6216	0.4921	0.5439	0.552533	87.3036	87.8225	92.124	89.0834	93.8685	97.0297	93.9858	94.9613	91.4378	94.1016	96.3128	93.9507	77.3519	74.1614	74.4413	75.3182	92.5721	91.0539	91.5325	91.7195	6.20556	8.10114	8.38562	7.56411	8.02781	7.15072	8.68558	7.9547	11.1019	12.4319	11.6974	11.7437	1.74216	1.9039	0.789993	1.47868	1.8847	2.69608	0.477042	1.68594	11.7437
Ba048	CC30	ST30	III	III	0.4514	0.3589	0.4181	0.409467	85.6524	85.9234	93.648	88.4079	89.2584	73.9768	82.2368	81.824	94.2213	86.9919	91.1765	90.7966	79.1345	81.9469	76.4567	79.1794	89.8225	82.0789	81.1217	84.341	0.247372	0.0532198	1.66347	0.654687	1.04773	0.202122	1.61483	0.954894	1.49762	3.91621	1.86074	2.42486	0.540958	0.79646	0	0.445806	0.521921	0.83632	0.146628	0.501623	2.42486
IE049	CC15	ST15	II	IVb	0.6549	0.49765	0.54205	0.564867	90.8989	94.3252	96.1464	93.7902	96.1486	97.6203	96.0098	96.5929	96.337	93.6966	96.3636	95.4657	60.8059	71.7579	66.7622	66.442	33.3333	38.1579	32.5843	34.6918	10.2839	12.5137	15.3546	12.7174	21.4859	24.5538	28.8521	24.9639	28.5714	26.6026	34.8485	30.0075	3.91791	4.7619	5.73066	4.80349	0	0	0	0	30.0075
IE050	CC15	ST15	II	IVb	0.6697	0.47545	0.53465	0.559933	96.4686	96.0145	97.1264	96.5365	95.8067	94.8052	92.0652	94.2257	90.566	87.6068	88.1166	88.7631	37.5641	39.4737	49.3274	42.1217	38.4615	25	13.5135	25.6583	0.621891	8.33333	2.80269	3.9193	8.67093	13.5714	8.09783	10.1134	15.566	16.0256	20.6278	17.4065	1.28205	2.63158	5.38117	3.09827	0	0	0	0	17.4065
IE051	CC30	ST30	III	II	0.5217	0.32745	0.43105	0.426733	59.342	41.7251	34.6988	45.2553	24.6747	29.037	30.891	28.2009	37.5185	59.9659	39.1715	45.552	27.4655	45.8128	22.9745	32.0843	20.1313	21.5743	28.2364	23.314	0	0.215633	0.119261	0.111631	0.0632511	0	0	0.0210837	0.590842	1.27768	0.816803	0.895108	0.153022	0.328407	0.0578704	0.179766	0	0	0	0	0.895108
IE052	CC5	ST5	II	IVb	0.5846	0.47545	0.51615	0.5254	93.9356	90.1472	95.9777	93.3535	86.1578	97.6571	95.4068	93.0739	87.1508	81.8356	86.5026	85.163	32.0548	46.3235	42.2303	40.2029	57.2917	54.5692	44.4444	52.1018	7.16571	10.6125	11.8001	9.85944	13.0689	11.9411	14.1118	13.0406	12.514	14.7228	18.1954	15.1441	0.326797	0.956938	0.182815	0.48885	0	0	0	0	15.1441
IE053	CC8	ST8	I	IVa	0.5846	0.44955	0.52355	0.519233	91.2244	89.92	85.0555	88.7333	96.9287	96.6981	92.6374	95.4214	74.3902	78.1316	73.1475	75.2231	31.8386	36.3934	45.3488	37.8603	56.051	43.8017	53.7285	51.1937	1.23384	2.08	1.86807	1.7273	6.81818	9.90566	7.52747	8.08377	15.653	17.1975	26.1371	19.6625	0.652174	1.63934	0.930233	1.07392	0	0	0	0	19.6625
IE054	CC8	ST8	I	IVc	0.7252	0.43845	0.52355	0.5624	81.3305	88.0476	83.1705	84.1829	97.7039	98.6412	94.1767	96.8406	97.0297	95.5518	91.6883	94.7566	66.4671	56.5132	57.3389	60.1064	86.8932	81.3953	84.8387	84.3757	1.31579	1.39485	0.895857	1.20217	3.02115	4.17715	2.81124	3.33651	5.47945	9.32421	10.2967	8.36679	6.50128	13.3203	7.99523	9.27227	0	0.775194	0.322581	0.365925	9.27227
IE055	CC45	ST54	I	V	0.6401	0.40515	0.52355	0.522933	93.3057	92.356	94.7712	93.4776	97.2687	94.5736	87.7562	93.1995	93.5766	87.6455	94.1474	91.7898	51.773	60.9581	51.3479	54.693	51.0204	48.9362	50.6173	50.1913	0.533175	3.08675	1.54486	1.72159	1.72798	5.1495	1.68937	2.85562	19.3431	28.5047	22.6224	23.4901	14.8936	16.9448	19.6017	17.1467	0	2.12766	0	0.70922	23.4901
IE056	CC22	ST22	ND	IVc	0.7844	0.41995	0.50135	0.568567	96.3759	97.3974	95.4491	96.4075	97.7425	98.4027	94.7761	96.9738	92.0088	93.0112	97.1302	94.0501	72.0976	73.1183	89.6487	78.2882	88.9234	87.9487	91.6978	89.5233	6.00126	4.27136	6.10778	5.46013	4.21172	1.21007	1.34731	2.25637	5.36779	8.11044	8.91145	7.46323	3.16239	6.18982	4.20326	4.51849	0	0.769231	0.0944287	0.287887	7.46323
IE057	CC8	ST8	I	V	0.5661	0.41255	0.52725	0.501967	80.3429	85.5	84.1572	83.3334	96.6484	98.1395	91.3284	95.3721	90.5797	86.5385	96.4623	91.1935	22.6366	38.7538	35.7453	32.3786	71.4286	69.5035	75.3488	72.0936	1.17786	2.17143	4.5481	2.63246	9.32358	12.9686	8.32427	10.2055	12	15.9231	20.0472	15.9901	4.94363	11.0942	8.90014	8.31266	0	0.70922	0.452489	0.387236	15.9901
IE058	CC78	ST78	III	IVb	0.5846	0.46435	0.52355	0.524167	94.2702	96.6518	96.3347	95.7522	98.8008	97.0166	91.7365	95.8513	95.6386	86.6667	94.6549	92.3201	44.2529	61.7834	66.1176	57.3846	50.7246	43.0168	34.4828	42.7414	9.99398	6.98592	9.26694	8.74895	28.6001	22.6009	25.7143	25.6384	31.0216	23.1257	37.6842	30.6105	2.87356	10.1911	8	7.02155	0	0	0	0	30.6105
IE059	CC45	ST45	I	IVb	0.4884	0.36815	0.44215	0.4329	93.2817	91.7426	92.0607	92.3617	96.0125	96.8041	94.0773	95.6313	94.2659	93.6613	95.2628	94.3967	56.3981	65.7895	73.0769	65.0882	39.0244	38.7755	27.2388	35.0129	0.432099	2.67654	0.0685401	1.05906	17.5159	10.5155	12.1281	13.3865	30.2203	31.7881	31.6099	31.2061	0.763359	0	3.79147	1.51828	0	1.02041	0	0.340137	31.2061
IE060	CC1	ST188	I	IVb	0.4551	0.35335	0.40515	0.404533	93.3783	92.2912	95.3028	93.6574	93.7058	97.0402	85.4042	92.0501	94.8657	91.0881	94.9604	93.6381	36.3636	54.3478	45.2174	45.3096	53.9683	55.4386	57.4913	55.6327	1.42063	0.866337	0.0571755	0.781381	5.00963	8.35095	3.4726	5.61106	22.9858	24.0415	28.7257	25.251	1.08401	3.62319	2.6087	2.43863	0	0	0	0	25.251
IE061	CC45	ST45	I	IVd	0.4366	0.31265	0.36445	0.371233	52.013	58.7983	45.9322	52.2478	81.139	65.0577	77.9314	74.7094	85.5207	85.4516	92.5948	87.8557	31.3112	38.3769	34.0035	34.5639	59.6577	50	52.1978	53.9518	0	0	0	0	0	0	0	0	2.06847	4.15667	2.54739	2.92418	3.03327	4.12655	6.37701	4.51228	0	0	0	0	4.51228
IE062	CC45	ST45	I	IVc	0.4773	0.34595	0.41995	0.4144	94.6204	89.8701	94.0754	92.8553	92.8789	95.2036	89.3488	92.4771	96.5077	95.4652	91.899	94.624	73.5885	76.2189	80.9155	76.9076	47.9554	46.6019	43.2692	45.9422	0.770142	1.91676	0.603401	1.09677	0.669507	4.23871	0.772627	1.89361	8.17717	8.60047	13.3494	10.0423	0.982801	2.63761	1.54739	1.7226	0	0	0	0	10.0423
IE063	CC1	ST9	II	IVb	0.5624	0.36445	0.41995	0.448933	88.5684	91.5109	86.8561	88.9785	95.2625	97.6178	93.4524	95.4442	94.2308	85.0299	90.6684	89.9764	56.4943	53.3679	61.9259	57.2627	69.4215	65.5462	61.7464	65.5714	0.958084	1.31096	0.485699	0.918248	8.77081	13.5355	8.11688	10.1411	19.0283	13.024	18.266	16.7728	0	0	0.148148	0.0493827	0	0	0	0	16.7728
IE064	CC15	ST15	II	IVa	0.5439	0.33485	0.37925	0.419333	88.6483	94.025	86.1789	89.6174	92.7047	94.202	92.4396	93.1154	72.9614	71.4801	85.4465	76.6293	20.2765	24.5833	21.3592	22.073	27.619	35.7798	34.2342	32.5443	0.250313	2.58303	1.46341	1.43225	3.92292	7.16958	6.98856	6.02702	5.36481	3.79061	4.9945	4.71664	0	0	0.323625	0.107875	0	0	0	0	6.02702
IE065	CC15	ST10021	II	IVb	0.6401	0.38295	0.44585	0.489633	90.7407	85.814	87.931	88.1619	97.7415	97.4961	94.6149	96.6175	90.8718	84.0491	92.6307	89.1839	44.4126	43.75	50.3797	46.1808	34.5455	44.9438	33.8346	37.7746	0.716846	1.82623	0.556174	1.03308	10.9159	8.18988	7.93283	9.01287	14.8718	15.4601	22.6221	17.6513	2.86533	6.25	4.94382	4.68638	0	0	0	0	17.6513
IE066	CC5	ST5	II	II	0.6549	0.50875	0.60495	0.589533	46.7051	34.943	39.2982	40.3154	53.0013	53.9707	30.3185	45.7635	71.875	76.2787	73.5311	73.8949	15.3991	27.9452	15.3744	19.5729	42.2297	51.4403	42.7481	45.4727	0	0	0	0	0	0	0	0	3.57977	4.64098	2.9597	3.72682	1.72414	1.78082	1.39165	1.6322	0	0	0	0	3.72682
IE067	CC121	ST121	IV	IVb	0.5254	0.41255	0.46065	0.4662	92.539	97.8702	96.145	95.5181	98.4667	97.1461	92.8144	96.1424	96.2656	93.3598	98.3847	96.0034	61.535	78.6184	68.0392	69.3975	53.5	59.5506	43.3071	52.1192	0.867553	0.211305	4.08516	1.72134	8.32812	12.9259	8.53801	9.93068	17.8423	17.443	15.1982	16.8278	2.48307	3.37838	0.392157	2.08454	0	0	0	0	16.8278
IE068	CC12	ST12	II	IVb	0.6142	0.41255	0.42365	0.483467	100	91.5784	96.7356	96.1047	95.9497	96.893	92.4051	95.0826	94.0678	87.3819	94.9911	92.1469	35.5372	50.2262	51.9196	45.8943	40.4651	28.866	25.7576	31.6962	1.0989	1.90678	3.07403	2.02657	14.7014	13.9241	16.3291	14.9849	23.7288	16.3265	22.9875	21.0143	1.43541	0.78125	1.46252	1.22639	0	0	0	0	21.0143
IE069	CC398	ST398	I	IVc	0.5217	0.39405	0.40515	0.4403	91.9829	97.2305	93.2016	94.1383	97.1357	97.5354	88.1876	94.2862	90.5077	92.5	95.9677	92.9918	36.7047	36.0825	49.4253	40.7375	80.3398	78.5311	77.3208	78.7306	0.649773	3.35821	0.116959	1.37498	3.79826	4.87677	2.48987	3.72163	12.8886	16.3443	14.3695	14.5341	1.79445	1.03093	1.08108	1.30215	0.728155	0.282486	0.235018	0.41522	14.5341
IE070	CC45	ST45	I	I	0.5328	0.6882	0.33855	0.51985	1.01266	0.164204	0.278862	0.485242	0.189514	0.208333	0.219419	0.205755	0.773395	2.11931	3.23149	2.0414	5.23873	3.04472	0.321371	2.86827	5.77904	0.562193	2.58676	2.976	0	0	0	0	0	0	0.109709	0.0365697	0	0	0.0673854	0.0224618	0.198939	0.190295	0	0.129745	0	0	0	0	0.129745
IE071	CC7	ST7	I	IVc	0.5624	0.39035	0.44585	0.4662	87.2115	92.4772	89.4097	89.6995	98.3363	97.8795	93.6737	96.6298	94.7098	93.7101	97.4465	95.2888	38.8375	39.8169	30.0469	36.2338	84.7328	78.8462	86.392	83.3237	1.62196	0.924918	1.26812	1.27167	3.80273	5.97098	3.94007	4.57126	14.4737	16.4662	14.5618	15.1672	0.528402	1.74419	0.469484	0.914025	0.254453	0	0	0.0848177	15.1672
IE072	CC15	ST15	II	IVa	0.4773	0.6808	0.34965	0.502583	55.1747	59.9792	54.1088	56.4209	85.4167	78.5714	75.8475	79.9452	73.1969	78.3351	85.0203	78.8508	38.6076	29.0221	18.5185	28.7161	32.7485	37.8882	21.3523	30.663	0.0672043	0.521105	0.0578704	0.215393	2.14844	4.4375	1.81598	2.80064	12.3782	14.7279	8.23171	11.7793	1.16732	2.83912	0.2	1.40215	0	0	0	0	11.7793
IE073	CC8	ST8	I	II	0.31635	0.2997	0.3256	0.313883	53.5146	57.9581	39.0394	50.1707	44.0101	60.9086	44.7191	49.8793	50.5579	36.6372	48.8286	45.3412	13.9183	12.6156	12.172	12.902	43.3492	29.3433	34.5981	35.7635	0.265252	0	0	0.0884173	0	0.950872	0.561798	0.504223	1.74338	2.38938	4.44178	2.85818	3.32829	3.44828	4.57845	3.78501	0	0	0	0	3.78501
IE074	CC398	ST398	I	I	0.4736	0.31265	0.35335	0.379867	3.52645	2.28117	0.464576	2.09073	2.3612	0.668287	0.276243	1.10191	8.59427	6.59591	4.4025	6.53089	7.15835	4.93934	8.43447	6.84405	9.55176	4.03509	13.2638	8.95022	0	0	0	0	0	0	0	0	0.0666223	0	0	0.0222074	0	0.0866551	0.0606796	0.0491116	0	0	0	0	0.0491116
IE075	CC5	ST5	II	III	0.3256	0.38295	0.39405	0.367533	82.3493	88.8277	74.011	81.7293	92.3377	93.2067	84.7636	90.1027	96.3225	94.1126	96.9211	95.7854	57.7795	55.6522	51.203	54.8782	86.1111	80.1802	85.0589	83.7834	0.123001	0.386527	0.0581734	0.189234	1.03896	2.67857	0.81728	1.5116	8.40909	9.98294	8.40282	8.93162	4.45661	4.88599	1.3947	3.5791	0.925926	2.1021	0.123993	1.05067	8.93162
IE076	CC1	ST1	III	IVb	0.5254	0.45325	0.49765	0.4921	95.4887	97.9092	96.4507	96.6162	97.0838	96.0488	91.9277	95.0201	79.1436	66.7426	66.4326	70.7729	63.271	60.2062	72.929	65.4687	52.924	65.6716	60	59.5319	0.359928	0.377358	3.49406	1.41045	13.899	11.8536	10.3012	12.0179	8.56354	5.46697	8.28652	7.43901	0.233645	0	0	0.0778817	0	0	0	0	12.0179
IE077	CC5	ST5	II	IVb	0.5698	0.39405	0.38295	0.448933	91.8734	95.2801	94.5759	93.9098	98.7277	97.1368	93.8918	96.5854	88.7671	82.4503	88.7043	86.6406	41.5094	47.619	45.3083	44.8122	39.3939	34.0909	34	35.8283	3.0397	2.61111	0.127065	1.92596	22.7735	16.1188	16.9866	18.6263	30.8219	30.9603	33.887	31.8897	3.14465	1.85185	1.60858	2.20169	0	0	0.666667	0.222222	31.8897
IE078	CC45	ST45	I	III	0.3145	0.6216	0.6549	0.530333	84.4247	85.484	93.1515	87.6867	84.6515	77.624	72.5217	78.2657	95.9508	86.2393	93.4985	91.8962	66.2996	66.7212	73.981	69.0006	88.3124	77.1975	88.8592	84.7897	0	2.889	2.55369	1.81423	0.134048	0.288351	0.115942	0.179447	1.59074	0.25641	2.10526	1.31747	0	0.245298	0.459242	0.234847	0	0.0636943	0.13369	0.0657948	1.81423
IE079	CC8	ST72	I	III	0.73815	0.7659	0.42735	0.6438	87.1703	90.8005	87.0392	88.3367	80.869	79.2084	84.8219	81.6331	71.9789	83.4513	86.2857	80.572	73.0769	77.2691	75.4791	75.275	83.6475	85.6759	89.5186	86.2807	0.062422	0	0	0.0208073	0.957854	2.14133	0.109589	1.06959	1.66163	1.76991	4.05714	2.49623	0.0713776	1.04418	0.338219	0.484592	0	0.133511	0.200602	0.111371	2.49623
IE080	CC5	ST146	II	III	0.3145	0.8288	0.30525	0.48285	88.2495	93.5321	92.0428	91.2748	91.7603	86.3886	93.2458	90.4649	93.0595	84.8631	97.1119	91.6782	80.3892	84	79.8936	81.4276	86.3971	84.4332	85.8644	85.5649	0	0.10005	0	0.03335	0.31211	0.768386	0.324324	0.468273	2.69122	2.25443	3.61011	2.85192	6.66168	3.53893	2.36546	4.18869	0.857843	0.846024	0.382044	0.695304	4.18869
IE081	CC101	ST101	I	IVc	0.5661	0.36075	0.43475	0.453867	82.6143	90.625	81.778	85.0058	96.6708	95.7346	90.4762	94.2939	93.4102	88.159	92.2967	91.2886	29.2683	30.1708	23.1865	27.5419	57.7236	56.2667	60.1367	58.0423	0.965873	0.496963	0.229753	0.564196	2.52774	3.47551	4.42968	3.47764	12.4127	15.3846	18.1689	15.3221	1.82927	4.17457	2.84974	2.95119	0.57971	0	0	0.193237	15.3221
IE082	CC8	ST646	I	III	0.3441	0.41255	0.36815	0.374933	90.8902	88.8464	89.0814	89.606	89.1361	98.0689	89.6473	92.2841	89.7049	92.3605	93.3864	91.8173	68.1134	62.3311	48.9407	59.7951	88.7984	81.8182	89.3591	86.6586	0.0638162	2.62438	0.0553403	0.914512	1.4531	3.23591	1.02389	1.9043	9.5387	7.897	10.1041	9.17993	1.37694	1.91939	1.46092	1.58575	0.101833	0.7431	0.0622278	0.302387	9.17993
IE083	CC121	ST121	IV	IVc	0.6401	0.37555	0.51245	0.509367	92.5187	86.4905	90.4933	89.8342	96.4151	93.6194	90.3131	93.4492	87.6934	87.7602	81.8774	85.777	43.494	40.8745	40.3308	41.5664	57.8125	59.8131	61.5	59.7085	1.62095	0.249252	0	0.623401	2.36794	0.1001	0.590667	1.01957	8.35401	10.0749	13.2184	10.5491	0.722892	1.06952	1.14504	0.979151	0.417537	0.46729	0.588235	0.491021	10.5491
IE084	CC15	ST15	II	IVa	0.74	0.39405	0.40515	0.513067	66.7944	72.57	66.436	68.6001	77.7184	82.7674	82.5235	81.0031	79.9479	80	76.2921	78.7467	30.0395	33.0396	32.5397	31.8729	40.9639	40.4762	28.0528	36.4976	0.446999	2.44275	0.403691	1.09781	5.78577	3.48048	7.60188	5.62271	6.38021	10.6349	9.4382	8.81777	0.790514	3.52423	2.04082	2.11852	0	0.621118	0	0.207039	8.81777
IE085	CC30	ST30	III	IVd	0.5069	0.6549	0.35705	0.506283	87.5366	88.5847	87.8944	88.0052	85.3333	84.225	70.5882	80.0488	72.153	89.2412	87.7734	83.0559	46.6993	44.6502	54.8084	48.7193	23.3645	15.8824	17.6221	18.9563	0	1.23967	0	0.413223	0.190476	1.1583	0.0651042	0.471293	2.66904	3.67793	2.19849	2.84849	0.244499	1.57791	0.156372	0.659594	0	0	0	0	2.84849
IE086	CC45	ST46	I	IVb	0.5328	0.30155	0.35335	0.3959	92.0321	94.756	95.2353	94.0078	97.381	96.9165	92.4731	95.5902	97.4648	93.487	97.0571	96.003	48.8539	46.9697	54.4924	50.1053	55.102	33.8983	50.3012	46.4338	2.8063	0.370763	0.185185	1.12075	4.10714	6.80489	4.27928	5.06377	18.6194	22.2107	20.177	20.3357	5.73066	4.16667	2.80047	4.2326	1.35747	0	1.69492	1.01746	20.3357
IE087	CC1	ST188	I	IVc	0.6475	0.38665	0.41255	0.482233	95.8223	96.3468	95.977	96.0487	97.6234	97.8061	92.836	96.0885	95.1741	94.3946	96.609	95.3926	82.6891	81.8801	81.3342	81.9678	91.8478	81.5686	92.4855	88.634	5.69948	1.48384	0.495663	2.55966	6.64229	4.13265	3.25636	4.6771	13.321	19.2825	20.8279	17.8105	0.734214	3.40599	1.0084	1.7162	1.63043	3.13725	1.34875	2.03881	17.8105
IE088	CC5	ST146	II	IVb	0.5846	0.40515	0.41625	0.468667	89.0863	90.6283	89.8305	89.8484	88.695	91.8681	89.759	90.1074	80.2575	77.6509	82.0449	79.9844	47.8632	41.8803	32.8244	40.856	45.3488	34.4828	29.0323	36.288	6.10914	13.6649	7.92978	9.23461	20.1545	20.5185	21.5262	20.7331	19.1702	29.3638	28.0133	25.5158	3.4188	2.5641	3.30789	3.09693	0	0	0	0	25.5158
IE089	CC5	ST3014	II	IVb	0.5365	0.35335	0.38295	0.424267	88.9943	93.5106	86.4066	89.6372	95.108	95.0426	90.2321	93.4609	84.8485	80	82.6367	82.4951	32.6087	43.038	37.8517	37.8328	36	35.7895	23.2558	31.6818	2.8463	2.8877	1.57127	2.43509	15.874	21.0021	16.4058	17.7606	19.8135	25.4545	27.4662	24.2447	0.724638	1.26582	1.02302	1.00449	0	0	0	0	24.2447
IE090	CC30	ST30	III	IVd	0.4958	0.29785	0.33855	0.3774	95.0089	93.8211	89.4614	92.7638	92.1053	85.1546	94.374	90.5446	88.5086	86.2847	94.6505	89.8146	50.4762	47.3504	60.3289	52.7185	17.6471	19.7044	19.4595	18.937	0.713012	0.412584	0.224341	0.449979	0	0.309278	0.107585	0.138954	7.06383	3.64583	4.92401	5.21122	0.15873	0.454545	0.4662	0.359825	0	0	0	0	5.21122
IE091	CC398	ST398	I	IVc	0.5476	0.39775	0.40515	0.450167	95.9615	97.3014	94.5545	95.9391	97.9017	90.6122	95.2432	94.5857	96.9118	95.1243	96.5081	96.1814	64.5849	61.5563	75.3494	67.1635	73.5234	74.8756	83.8835	77.4275	5.12821	3.12837	3.66864	3.97507	1.91847	1.82716	1.49653	1.74739	6.54412	15.392	4.93679	8.95764	7.40394	11.5942	8.59662	9.19825	0	0.248756	0.166945	0.138567	9.19825
IE092	CC45	ST45	I	IVc	0.444	0.34595	0.34225	0.3774	88.7719	83.2131	88.4516	86.8122	92.3607	93.406	86.262	90.6762	96.9494	94.9868	96.7253	96.2205	68.087	70.2703	75.4741	71.2771	88.587	79.3548	83.5088	83.8169	0.0584795	0.205023	0	0.0878342	0.25047	1.03842	0.319489	0.536126	6.60728	7.15922	6.97392	6.91347	4.95652	5.75793	1.13507	3.94984	0.271739	0.322581	0	0.198107	6.91347
IE093	CC15	ST15	II	IVa	0.6216	0.43105	0.46065	0.504433	72.8982	85.7822	86.0865	81.589	92.3611	97.7825	92.46	94.2012	62.0647	68.4746	70.4883	67.0092	34.5455	34.7826	16.1765	28.5015	48.5294	25	30.2752	34.6015	0.254615	2.80127	3.21508	2.09032	5.25794	2.27033	10.4608	5.99636	3.44599	3.05085	3.60934	3.36873	0.568182	2.17391	0.735294	1.15913	0	0	0	0	5.99636
IE094	CC8	ST8	I	V	0.5809	0.48285	0.54205	0.535267	86.8539	95.3934	92.053	91.4334	97.63	97.3596	88.0764	94.3553	96.4091	87.6263	96.9456	93.6603	28.363	27.6596	23.1102	26.3776	64.0351	62.6214	64.3836	63.68	2.29738	0.856653	1.99409	1.71604	10.3357	12.9984	12.1212	11.8184	28.025	30.2189	28.0997	28.7812	5.51053	5.67376	2.4838	4.55603	0.877193	0.485437	1.63934	1.00066	28.7812
IE095	CC15	ST15	II	IVb	0.3811	0.592	0.32005	0.43105	87.3652	90.3684	80.2214	85.985	85.4466	89.5861	85.5535	86.8621	84.8156	72.9109	82.5696	80.0987	29.7414	17.803	18.618	22.0541	35.5769	34.0541	24.031	31.2207	0.0611247	1.78947	0.664207	0.838267	16.638	19.8357	21.0757	19.1831	24.0781	21.9467	22.9111	22.9786	0.9375	2.27273	1.11111	1.44045	0	0.540541	0	0.18018	22.9786
IE096	CC398	ST398	I	IVc	0.555	0.41255	0.42735	0.464967	83.0918	95.3425	87.1429	88.5257	91.2327	97.4553	85.2789	91.3223	97.4961	93.6382	97.2826	96.139	77.6151	77.5155	70.9587	75.3631	72.281	65.4949	72.1557	69.9772	2.89855	1.37221	2.81269	2.36115	7.77851	6.28045	6.02692	6.69529	8.0185	12.9398	7.54076	9.49969	3.03347	4.7205	1.95941	3.23779	0	0.0925069	0.0569152	0.0498074	9.49969
IE097	CC8	ST8	I	V	0.4255	0.34595	0.38295	0.3848	93.0147	94.5049	86.9788	91.4995	96.3524	95.6522	91.2669	94.4238	95.6122	92.2306	97.2171	95.02	37.3066	42.8312	35.3495	38.4958	76.5625	79.8611	89.3182	81.9139	0.831354	0.109649	0.0659196	0.335641	1.23457	0.595593	2.33702	1.38906	11.1111	16.0401	14.6326	13.9279	12.4659	13.4301	14.3413	13.4124	0	0	0.909091	0.30303	13.9279
IE099	CC5	ST10022	II	III	0.3959	0.43845	0.48285	0.439067	86.0499	92.6531	86.5223	88.4084	95.2795	96.8889	88.9415	93.7033	96.5901	93.563	96.9382	95.6971	76.3354	71.1409	75.5901	74.3555	90.498	87.8858	94.7856	91.0565	0.262467	0.44618	0.439422	0.38269	1.92547	3.5	3.01597	2.81381	4.596	5.62103	7.17274	5.79659	0.724113	2.71003	0.496894	1.31035	0.524246	0.308642	0.23175	0.354879	5.79659
[truncated: 21 more columns]

## Sheet: U2OS
Isolate	Clonal Complex	Sequence Type	agr Type	Phenotypic Group	OD600_1	OD600_2	OD600_3	OD600_avg	inf_0.5_1	inf_0.5_2	inf_0.5_3	inf_0.5_avg	inf_1.5_1	inf_1.5_2	inf_1.5_3	inf_1.5_avg	inf_3_1	inf_3_2	inf_3_3	inf_3_avg	inf_6_1	inf_6_2	inf_6_3	inf_6_avg	inf_48_1	inf_48_2	inf_48_3	inf_48_avg	rep_0.5_1	rep_0.5_2	rep_0.5_3	rep_0.5_avg	rep_1.5_1	rep_1.5_2	rep_1.5_3	rep_1.5_avg	rep_3_1	rep_3_2	rep_3_3	rep_3_avg	rep_6_1	rep_6_2	rep_6_3	rep_6_avg	rep_48_1	rep_48_2	rep_48_3	rep_48_avg	max(rep_avg)
BJI001	CC25	ST25	I	IVa	0.73	0.5698	0.7511	0.683633	95.9631	92.59	97.5089	95.354	90.7117	68.8958	75.4717	78.3597	57.4074	32.3671	33.557	41.1105	25	22.561	30.7143	26.0918	8.69565	11.7647	2.96053	7.80696	5.47866	5.78687	9.67972	6.98175	13.1313	6.03136	2.00861	7.05709	0.529101	1.44928	3.79747	1.92528	0	0	0.740741	0.246914	0	2.20588	0.328947	0.844942	7.05709
BJI002	CC101	ST101	I	IVc	0.48	0.3108	0.5328	0.4412	97.0606	83.6893	96.7133	92.4877	93.4498	94.812	92.003	93.4216	79.6358	83.1111	68.3128	77.0199	62.0061	59.6	57.3034	59.6365	6.63082	4.7619	5.32995	5.57422	0.764256	2.0712	1.74825	1.5279	7.01107	20.5263	10.8911	12.8095	0.993377	0	2.67857	1.22398	0	0.8	0.561798	0.453933	0	0	0.253807	0.0846023	12.8095
BJI003	CC15	ST15	II	III	0.45	0.5365	0.4847	0.4904	97.8081	97.7163	94.5085	96.6776	97.6166	98.6199	96.1022	97.4462	94.2759	98.2446	96.2682	96.2629	97.1919	98.1884	95.3963	96.9255	74.9184	72.5797	71.5053	73.0011	0.7109	0.480769	0.0677966	0.419822	4.76673	4.31282	1.78914	3.6229	0.587084	4.78208	1.36908	2.24608	1.30005	0.966184	1.04895	1.10506	0.351494	0.111919	0.134251	0.199221	3.6229
BJI006	ND	ND	III	I	0.55	0.4218	0.6142	0.528667	5.52553	0	0.143369	1.88963	0.357356	0	6.18436	2.18057	0.0601685	2.75172	0.320102	1.044	1.23869	1.63502	3.98153	2.28508	0.371666	0.270758	0.0173641	0.219929	0	0	0	0	0.238237	0	0.291715	0.176651	0	0	0.0609385	0.0203128	0	0	0.0577034	0.0192345	0	0	0	0	0.176651
BJI008	CC8	ST8	I	V	0.6	0.5957	0.6327	0.609467	96.3449	94.675	96.0757	95.6985	98.1678	97.0949	97.1394	97.4674	77.4972	57.9002	58.8435	64.747	38.1862	30.137	44.4988	37.6073	31.0734	5.25	22.4719	19.5984	6.1679	2.76625	6.93763	5.29059	45.3713	44.2221	47.8393	45.8109	21.0325	8.31601	14.8638	14.7374	1.59363	1.56556	4.88998	2.68306	0.564972	0	0.298507	0.287826	45.8109
BJI009	CC5	ST5	II	IVa	0.71	0.6364	0.629	0.658467	96.2548	96.1827	95.4513	95.9629	91.7905	88.5141	80.0885	86.7977	51.1013	47.7941	44.1767	47.6907	49.0909	20.765	39.267	36.3743	17.7914	3.27869	8.05556	9.70855	6.19888	5.7572	8.95307	6.96972	10.7115	15.502	4.38521	10.1996	5.18962	3.30882	3.98551	4.16132	0	0	1.04712	0.34904	0	0	0	0	10.1996
BJI010	CC30	ST34	III	I	0.66	0.4699	0.5957	0.5752	5.48317	0	0.0747384	1.85264	0.452034	0	0	0.150678	0.584112	1.66759	0	0.750567	1.21007	1.16156	2.62544	1.66569	0.326112	0.317628	0.0494234	0.231054	0.162866	0	0	0.0542887	0.150678	0	0.381922	0.177533	0	0	0	0	0	0.158395	0	0.0527983	0	0	0	0	0.177533
BJI012	CC8	ST8	I	V	0.7	0.4884	0.6808	0.623067	95.6397	95.2736	89.1043	93.3392	98.0241	98.1387	96.9475	97.7034	78.1358	88.203	80.3922	82.2437	28.0564	22.5688	35.0097	28.545	40	25.9091	22.9773	29.6288	3.78657	0.68408	4.21123	2.89396	44.8675	34.5911	44.9006	41.4531	31.2428	37.9973	35.2573	34.8325	1.39104	0.917431	2.90135	1.73661	0.628931	0.454545	0.970874	0.684783	41.4531
BJI014	CC15	ST15	II	V	0.82	0.6105	0.7622	0.7309	95.8091	94.7958	93.6931	94.766	92.7374	93.8489	94.7274	93.7712	34.963	44.2993	31.5394	36.9339	27.8351	29.6804	32.7869	30.1008	16.4134	2.81385	12.1399	10.4557	9.13853	3.62319	6.50195	6.42122	33.0726	36.6139	45.4164	38.3676	2.20386	1.23153	3.59147	2.34229	1.45349	0.608828	3.73134	1.93122	0.460829	0	0	0.15361	38.3676
BJI015	CC5	ST5	II	III	1.03	0.6253	0.6845	0.779933	96.8716	95.2972	97.0752	96.4147	98.4615	97.1412	97.7816	97.7948	96.748	98.9374	97.5064	97.7306	98.5721	97.5622	96.6312	97.5885	78.2552	75.4681	77.7759	77.1664	4.74649	0.0653168	1.81058	2.20746	15.6044	6.24235	6.65529	9.50068	5.03178	5.13577	6.76218	5.64324	3.58701	3.52697	5.02364	4.04587	4.4514	0.193013	1.05172	1.89871	9.50068
BJI017	CC3661	ST3661	III	IVd	0.34	0.39045	0.3885	0.372983	87.078	80.8743	93.9291	87.2938	84.0883	75.3338	80.4144	79.9455	68.4122	80.1974	69.3143	72.6413	46.9472	34.4995	40.873	40.7732	9.83747	3.50365	14.6221	9.32107	0	0	0.272851	0.0909503	0.464576	0.254291	0.534759	0.417875	0.168919	0.657895	0.745342	0.524052	0	0	0.297619	0.0992063	0	0.0729927	0	0.0243309	0.524052
BJI018	CC30	ST34	III	IVd	0.4	0.2997	0.4736	0.3911	96.0505	91.9459	94.3141	94.1035	92.8397	93.5256	91.6021	92.6558	75.1241	78.9011	64.0572	72.6941	57.9521	61.1691	53.0667	57.396	6.12903	2.38854	5.6338	4.71712	0.219419	0.293945	0.142146	0.218503	0.795594	3.91026	1.03359	1.91315	0.372208	5.52061	0.324939	2.07259	0	0.417537	0	0.139179	0	0	0	0	2.07259
BJI019	CC22	ST22	I	III	0.48	0.5217	0.4329	0.4782	96.4459	98.0958	96.2914	96.9444	97.116	98.0723	97.7714	97.6532	93.2608	97.6529	95.1592	95.3576	88.0192	92.2973	89.0756	89.7974	46.9484	51.1278	35.6313	44.5692	0.807754	0.36855	0.794702	0.657002	4.29665	6.3253	7.08571	5.90255	3.62882	7.28228	6.41579	5.77563	1.03834	3.78378	5.56723	3.46312	0.625978	0.300752	0.65312	0.526617	5.90255
BJI020	CC5	ST5	II	IVa	0.58	0.5809	0.5883	0.583067	96.0533	96.6135	96.6221	96.4296	93.6094	82.2637	79.0518	84.975	39.759	40.1747	42.3664	40.7667	32.4074	19.5266	37.3239	29.7526	8.63309	2.52525	0	3.71945	1.89646	8.69854	5.84096	5.47865	3.33033	2.33372	1.21279	2.29228	1.59453	0.873362	0.854701	1.10753	0	0	0	0	0	0	0	0	5.47865
BJI021	CC1165	ST1165	I	IVd	0.42	0.4255	0.4958	0.4471	76.3295	69.2049	70.087	71.8738	61.1714	67.6147	73.1539	67.3133	68.4268	65	60.6452	64.6907	55.814	46.3315	41.9624	48.036	10.6565	6.11961	10.8304	9.20217	0.0521376	0	0	0.0173792	0.27115	1.8746	0.345066	0.830272	2.99401	6.85714	1.63812	3.82976	0.387597	1.08696	3.02714	1.50057	0	0	0	0	3.82976
BJI022	CC25	ST25	I	IVa	0.5	0.4736	0.5513	0.5083	93.4418	93.2236	95.8509	94.1721	96.8085	90.7625	94.9658	94.1789	67.9868	49.0909	58.6826	58.5868	14.5985	9.74026	21.0526	15.1305	15	6.47482	7.17949	9.55144	0.262329	0.189994	1.82841	0.760244	12.9537	10.6305	6.08755	9.89058	1.48515	3.63636	1.46628	2.19593	0	0	0	0	0	0	0	0	9.89058
BJI024	CC5	ST5	II	IVa	0.65	0.481	0.7215	0.6175	91.9406	95.8698	93.9661	93.9255	92.3779	93.2325	85.0287	90.213	62.5	69.2857	52.5243	61.4367	36.3636	28.0702	36.5269	33.6536	17.2727	5.6701	12.7586	11.9005	3.65854	0.375469	5.42373	3.15258	8.27362	9.28726	6.66189	8.07426	2.08333	4.28571	1.32075	2.56326	0	0	0.598802	0.199601	0	0	0	0	8.07426
BJI025	CC15	ST15	II	IVc	0.64	0.8288	0.6549	0.7079	95.3142	97.8672	97.7184	96.9666	97.5571	98.0124	98.1657	97.9117	83.1884	80.365	76.1949	79.9161	76.4912	71.134	67.5603	71.7285	22.069	14.2857	10	15.4516	2.55591	0.914077	1.30378	1.59126	15.9851	19.0062	11.828	15.6064	2.3913	8.49858	1.63511	4.175	1.05263	2.06186	2.41287	1.84245	0	0	0	0	15.6064
BJI026	CC15	ST15	II	I	0.56	0.444	0.592	0.532	37.4844	48.8919	42.4936	42.9566	5.63636	11.117	9.56284	8.77207	11.6479	34.2692	8.99725	18.3048	19.1895	29.1424	12.4921	20.2747	1.19775	2.27461	3.19473	2.22236	0	0	0	0	0.213789	0	0.068306	0.0940317	0.0536769	1.01302	0	0.355566	0	0	0.252366	0.084122	0	0	0.0321079	0.0107026	0.355566
BJI027	CC59	ST59	ND	IVa	0.48	0.5032	0.5402	0.5078	94.9119	81.9331	93.3333	90.0594	75.5853	62.0229	71.8213	69.8098	44.0476	35.1562	39.3365	39.5134	31.3131	26.3158	31.0345	29.5545	7.9602	11.3475	3.4375	7.58173	2.21787	3.12268	4.22764	3.1894	0.797267	1.14504	1.89003	1.27745	0.358423	0	2.7907	1.04971	0	0	0	0	0	0.70922	0	0.236407	3.1894
BJI028	CC78	ST78	III	IVb	0.54	0.3404	0.7659	0.548767	92.2764	97.0886	96.8975	95.4208	94.8304	96.8769	93.7459	95.1511	58.2744	73.8197	63.029	65.041	46.729	37.8571	45.2555	43.2805	21.3904	12.2137	23.2143	18.9395	2.96753	0.506329	4.97835	2.8174	33.0612	21.6779	24.029	26.256	7.46888	1.93133	3.71179	4.37067	0	2.14286	3.64964	1.93083	0	0.469484	0.357143	0.275542	26.256
BJI029	CC5	ST5	II	IVa	0.41	0.4662	0.4995	0.458567	94.8441	92.9159	94.5856	94.1152	85.409	80.2727	77.0134	80.8984	61.6981	51.3072	58.7031	57.2361	26.5487	26.6667	14.5695	22.595	11.9565	10.1322	11.4786	11.1891	1.29359	2.32404	1.41143	1.67635	8.84638	3.63636	3.69128	5.39134	4.74453	5.47945	3.55987	4.59462	0	0	0.662252	0.220751	0	0	0	0	5.39134
BJI030	CC15	ST15	II	IVa	0.43	0.4514	0.5846	0.488667	98.5294	97.0021	96.8254	97.4523	80	70.467	72.5738	74.3469	71.2159	65.8537	50.4425	62.504	48.8889	26.087	45.8333	40.2697	10.6742	9.55882	2.08955	7.44086	1	2.42684	2.13941	1.85542	1.2963	5.21978	0.984529	2.5002	0	1.21951	1.85185	1.02379	0	0	0	0	0	0	0	0	2.5002
BJI031	CC25	ST25	I	III	0.42	0.4329	0.3367	0.396533	97.6875	96.4238	92.4763	95.5292	97.8905	98.405	95.0029	97.0995	92.1764	97.6	91.0067	93.5944	95.7709	97.7932	91.0141	94.8594	74.2207	73.3452	62.2339	69.9333	0.282008	0.0662252	0	0.116078	1.90859	1.24827	1.0459	1.40092	0.616406	2.26667	1.4531	1.44539	0.321199	2.20681	0.898588	1.1422	0.470064	0.573009	0.157068	0.400047	1.44539
BJI033	CC30	ST30	III	IVd	0.46	0.3441	0.4551	0.419733	75.8883	78.0813	78.3262	77.4319	75.7333	82.3459	77.386	78.4884	60.5277	79.7956	67.9389	69.4207	48.254	51.4706	43.6406	47.7884	4.48092	5.43426	9.23567	6.38362	0.203046	0	0	0.067682	0.0533333	0	0.191449	0.0815941	0	0.564573	0.372671	0.312415	0	0	0	0	0	0	0	0	0.312415
BJI034	CC398	ST398	I	II	0.32	0.32005	0.3811	0.340383	43.9581	39.418	10.8548	31.4103	13.0542	7.32759	29.3263	16.5694	19.2867	16.8937	14.0327	16.7377	24.8431	15.5629	25.3286	21.9115	1.104	0.588235	0.635471	0.775902	0	0	0	0	0.246305	0	0.0660502	0.104118	0	0	0	0	0	0	0.0597372	0.0199124	0	0.0183824	0	0.00612747	0.104118
BJI035	CC5	ST5	II	III	0.42	0.3663	0.4736	0.419967	97.0734	90.5156	91.9918	93.1936	94.0401	96.737	96.9065	95.8945	91.7313	97.5074	93.994	94.4109	96.7296	96.7462	96.6176	96.6978	83.5384	75.0554	77.4605	78.6848	0.0992063	0	0.136893	0.0786998	1.31857	0.511836	2.28648	1.3723	0.465116	2.61128	0.553097	1.20983	1.42791	0.32538	2.29133	1.34821	1.09125	0.483578	0.851215	0.808681	1.3723
BJI040	CC5	ST5	II	V	0.44	0.9213	0.4699	0.6104	97.344	97.8989	95.2763	96.8397	98.038	98.4795	96.8077	97.7751	89.8065	73.703	87.722	83.7438	50.0928	43.4091	53.8947	49.1322	26.5	18.5484	22.7964	22.6149	1.35886	11.0309	1.3369	4.57555	35.2715	50.7018	38.0384	41.3372	38.4516	24.3113	40.6461	34.4697	0.927644	0.961538	5.68421	2.52446	0.5	3.22581	0	1.24194	41.3372
BJI041	CC45	ST45	I	IVa	0.4	0.5624	0.5106	0.491	97.4969	97.5118	97.5717	97.5268	94.1352	80.7322	87.3865	87.418	83.9458	83.945	78.5124	82.1344	55.5556	57.4468	54.6296	55.8773	14.5631	15.3061	5.32319	11.7308	1.00125	3.90047	2.86976	2.59049	1.29225	0.770713	1.10999	1.05765	4.0619	12.844	6.20438	7.70343	0	0	0.925926	0.308642	0.485437	2.04082	1.14068	1.22231	7.70343
BJI042	CC5	ST5	II	IVa	0.5	0.8769	0.5846	0.653833	96.8593	97.7085	95.7602	96.776	89.3574	82.2318	83.2287	84.9393	75.7634	70.4918	57.2668	67.8407	33.1361	27.5862	37.3016	32.6746	22.6027	16.6667	14.8289	18.0328	3.39196	4.66392	5.04386	4.36658	9.63211	4.33145	5.29148	6.41835	3.05344	1.63934	2.52101	2.4046	0	0	1.5873	0.5291	0	0	0	0	6.41835
BJI043	CC45	ST45	I	IVc	0.43	0.5476	0.4403	0.472633	98.4302	93.8983	92.4612	94.9299	95.8696	86.3527	82.9592	88.3938	74.3658	79.3443	69.1304	74.2802	56.3492	45.4545	39.7661	47.1899	18.6335	5.68182	4.16667	9.494	1.04651	4.27119	2.28802	2.53524	1.73913	4.10628	0.774527	2.20665	5.47337	3.93443	2.50836	3.97205	0	0	0	0	0	1.13636	0	0.378787	3.97205
BJI045	CC25	ST25	I	IVc	0.43	0.7622	0.5698	0.587333	97.836	97.8076	97.5373	97.727	98.3333	86.3211	95.5935	93.416	73.0047	59.3496	55.942	62.7654	29.8969	15.6863	39.6825	28.4219	15.2941	6.41026	1.40228	7.70221	0.398633	4.20219	1.62022	2.07368	10.5556	5.05226	8.45771	8.02186	1.35747	0.813008	2.03488	1.40179	0	0	0	0	0	1.28205	0.0876424	0.456564	8.02186
BJI048	CC30	ST34	III	IVc	0.45	0.5735	0.3589	0.4608	98.3669	97.5	92.8765	96.2478	98.3582	94.6083	95.8503	96.2723	73.0796	74.344	57.1848	68.2028	32.2785	35.7143	38.5321	35.5083	18.9655	6.41026	14.011	13.1289	0.326619	0.182927	0.135685	0.215077	4.22886	6.82393	4.4898	5.18086	1.86386	0.291545	1.41218	1.1892	0	0	0.917431	0.30581	0	0	0	0	5.18086
BJI050	CC25	ST27	II	IVc	0.44	0.7141	0.5106	0.5549	95.1681	98.6503	92.7525	95.5236	94.0662	83.0735	91.3534	89.4977	81.4779	81.5789	76.1905	79.7491	59.4132	68.4211	64.1791	64.0045	31.2394	24.026	37.6607	30.9754	1.78571	3.98773	1.15652	2.30999	5.49656	6.90423	4.21053	5.53711	2.4952	4.21053	2.1025	2.93608	0	0.75188	0.895522	0.549134	0	0	0	0	5.53711
BJI051	CC45	ST45	I	IVc	0.3	0.3257	0.37	0.3319	94.1549	87.7612	92.0656	91.3272	93.8571	91.8673	92.7952	92.8399	73.5814	54.1023	52.4729	60.0522	38.9513	28.0488	31.3364	32.7788	14.9733	6.70732	15.2824	12.321	0.194837	0	0.0655738	0.0868036	2.00827	2.01692	2.13476	2.05332	2.23256	2.85375	1.86698	2.31776	0.374532	0	1.38249	0.585674	0	0	0.332226	0.110742	2.31776
BJI053	CC30	ST30	III	IVa	0.48	0.4292	0.5957	0.501633	92.3389	91.9373	90.5971	91.6244	86.1413	84.1085	79.4621	83.2373	61.7796	64.3333	53.1532	59.7554	30.9278	28.5714	29.9625	29.8206	3.59712	1.42857	0.357143	1.79428	0.202943	0.447928	0.205903	0.285591	0.679348	0.387597	0.488998	0.518648	0	0	0.162075	0.054025	0	0	0	0	0	0	0	0	0.518648
BJI055	CC22	ST22	I	IVc	0.48	0.5365	0.5735	0.53	95.9222	98.922	95.6623	96.8355	94.9174	90.5373	91.1458	92.2002	78.999	71.831	69.3642	73.3981	63.2653	53.1915	51.634	56.0303	18.9333	15.2	14.1463	16.0932	3.82685	4.88269	2.78854	3.83269	6.09911	10.3448	8.42014	8.28802	9.22473	10.1408	4.57038	7.97864	0.408163	2.12766	5.88235	2.80606	0	0	0	0	8.28802
BJI056	CC30	ST30	III	IVc	0.37	0.4477	0.5032	0.4403	95.4824	96.3009	94.3182	95.3672	94.5571	90.528	92.5643	92.5498	76.3214	67.5362	66.7594	70.2057	49.763	31.5315	38.4146	39.903	13.5135	9.52381	16.879	13.3054	3.01171	0.501567	4.90057	2.80462	9.76521	5.6677	3.19666	6.20986	5.73848	12.3028	4.18301	7.4081	0	0	1.82927	0.609757	0	0	0	0	7.4081
BJI058	CC5	ST5	II	IVc	0.5	0.4625	0.4366	0.466367	95.6501	97.1462	97.1762	96.6575	95.4872	95.3475	96.6962	95.8436	79.249	72.2146	63.3833	71.6156	46.9136	33.3333	41.844	40.697	18.9286	13.1429	17.6991	16.5902	1.4518	0.931858	1.12597	1.16988	11.2308	21.6542	18.5251	17.1367	5.13834	11.1417	2.57104	6.28369	0	0	0.70922	0.236407	0	0	0.294985	0.0983283	17.1367
BJI060	CC30	ST30	III	IVd	0.37	0.37935	0.50505	0.418133	91.0978	87.6875	95.8304	91.5386	84.3426	90.7336	93.5619	89.546	66.9799	60.177	54.2484	60.4684	30.9446	44.4134	39.8305	38.3962	2.15589	2.38612	1.86567	2.13589	0	0	0.141343	0.0471143	0.218221	0.514801	0.909727	0.547583	0.0671141	0.538117	0.260643	0.288625	0	0	0.423729	0.141243	0	0	0.373134	0.124378	0.547583
BJI062	ND	ND	II	IVb	0.41	0.4107	0.7067	0.509133	94.2797	96.4308	95.1254	95.2786	98.6602	97.9734	98.1646	98.2661	80.456	88.5167	79.7587	82.9105	61.9048	55.3719	64.497	60.5912	11.7647	12.1212	17.284	13.7233	1.69492	0.492308	0.860215	1.01581	31.9936	23.0526	28.5443	27.8635	8.35556	10.9195	4.43599	7.90368	1.0582	0.826446	5.32544	2.40336	0	1.51515	0.823045	0.779398	27.8635
BJI063	CC97	ST97	I	IVc	0.56	0.4884	0.5698	0.5394	99.3107	97.3632	96.1957	97.6232	97.3716	93.2961	95.7346	95.4674	81.9473	85.2321	72.4832	79.8875	52.1429	42.8571	51.9685	48.9895	13.5135	9.41176	2.80475	8.57667	4.36531	2.76862	5.2795	4.13781	14.8746	14.6049	13.2701	14.2499	3.0426	3.79747	4.39024	3.74344	2	0	2.3622	1.45407	0	0	0	0	14.2499
BJI064	CC398	ST398	I	III	0.66	0.444	0.6142	0.572733	98.1122	98.3871	97.3439	97.9477	99.0928	98.8329	98.2177	98.7145	97.3698	98.3791	93.4136	96.3875	94.6996	92.966	88.7136	92.1264	72.4051	70.3297	62.6181	68.451	4.36893	0.496278	1.07681	1.98067	14.9413	5.52826	5.72745	8.73234	9.10047	6.48379	5.65127	7.07851	1.53121	3.28253	4.36893	3.06089	3.79747	2.1978	1.02536	2.34021	8.73234
BJI065	CC398	ST398	I	IVa	0.57	0.4958	0.5698	0.5452	97.4078	97.0339	97.3079	97.2499	85.7299	61.1599	74.911	73.9336	45.679	55.9701	35.5932	45.7474	40.9639	31.25	44.4444	38.8861	7.55814	6.83761	3.79747	6.06441	0.548355	2.11864	3.47997	2.04899	0.893744	0.527241	1.60142	1.00747	0	1.49254	2.7027	1.39841	0	0	0	0	0	0	0.421941	0.140647	2.04899
BJI066	CC398	ST398	I	IVa	0.61	0.5032	0.5957	0.569633	98.2939	90.0322	97.9082	95.4114	85.3153	67.6375	66.3043	73.0857	37.8151	32.6316	28.2051	32.8839	22.5	28.3951	30.9735	27.2895	5.67951	5.47445	7.7381	6.29735	0.0613497	0	0.71582	0.259057	3.00752	0	2.09205	1.69986	0	1.05263	2.5	1.18421	0	0	0.884956	0.294985	0	0	0	0	1.69986
BJI067	CC5	ST5	II	III	0.64	0.5513	0.5846	0.591967	98.184	98.0082	93.8747	96.689	98.21	98.5723	98.2375	98.3399	96.4607	99.3039	92.3016	96.0221	97.1223	97.5163	93.6786	96.1057	83.6786	75.6769	80.6988	80.0181	1.99758	2.1978	2.54646	2.24728	7.04057	17.1322	16.6284	13.6004	3.89922	12.587	10.2167	8.90097	5.63549	8.27912	7.16292	7.02584	3.28449	2.07424	2.78692	2.71522	13.6004
BJI068	CC45	ST45	I	IVa	0.41	0.39405	0.444	0.416017	97.0803	95.6783	97.9167	96.8918	95.2632	86.1944	87.2238	89.5605	75.3731	65.3179	60.1124	66.9345	43.2099	38.8889	47.2727	43.1238	9.7561	9.1954	12.3711	10.4409	1.29467	0.180072	1.80556	1.09343	2.78195	0.817439	1.15274	1.58404	0	0.578035	1.91083	0.829622	0	1.17647	0.909091	0.695187	0	1.14943	0	0.383143	1.58404
BJI070	CC15	ST15	II	IVc	0.37	0.3811	0.4773	0.409467	99.0605	98.4887	96.8456	98.1316	98.3183	98.1355	98.352	98.2686	86.3551	87.5	82.3691	85.4081	73.2394	61.4286	72.4138	69.0273	13.3858	12.069	7.98479	11.1465	1.25261	0.188917	0.469799	0.637109	8.02292	9.69546	7.91035	8.54291	0.373832	1.5625	0.871731	0.936021	0	0	1.72414	0.574713	0	0.862069	0.380228	0.414099	8.54291
BJI071	CC8	ST72	I	IVa	0.46	0.4514	0.6142	0.508533	92.0025	95.7902	93.4111	93.7346	75.9637	71.8973	78.0822	75.3144	58.7368	56.2914	32.5	49.1761	34.7826	17.0732	39.8148	30.5569	13.0435	12.9412	6.86275	10.9492	0.743955	2.52591	3.91215	2.394	1.94421	1.71184	0.842993	1.49968	0.842105	0.662252	1.42857	0.977642	0	0	1.85185	0.617283	0	0	0	0	2.394
BJI072	CC15	ST15	II	IVa	0.69	0.6216	0.7326	0.6814	99.5154	96.5879	97.3808	97.828	88.9878	84.4941	73.5825	82.3548	49.0775	40.566	44.2748	44.6394	46.8966	27.1429	41.1255	38.3883	13.3621	4.05405	3.46154	6.95923	3.02182	6.63601	4.72222	4.79335	5.89544	1.47059	1.92698	3.09767	1.47601	2.83019	5.46218	3.25613	0.689655	0	0.865801	0.518485	0.431034	0	0	0.143678	4.79335
BJI073	CC25	ST25	I	IVc	0.77	0.7696	0.74	0.759867	98.764	95.514	99.0182	97.7654	98.9172	94.4767	95.3504	96.2481	78.1837	66.7227	63.2242	69.3769	65.9459	46.114	60.3261	57.462	28.0702	25.3521	18.8285	24.0836	0.94173	3.80062	3.29593	2.67943	18.6248	19.3023	21.9384	19.9552	5.42797	1.17647	2.64901	3.08448	1.60643	1.5544	6.52174	3.22752	0.917431	0	0	0.30581	19.9552
BJI074	CC5	ST5	II	IVb	0.58	0.6623	0.5994	0.6139	98.1893	98.1333	98.631	98.3179	98.3425	95.1989	96.2391	96.5935	69.1071	66.25	66.309	67.222	42.623	31.25	46.5753	40.1494	27.8409	12.9032	24.7312	21.8251	2.97897	6.25	3.06389	4.09762	19.5212	27.0233	30.2888	25.6111	8.75576	10	3.68098	7.47891	0	0	1.36986	0.45662	0	0	0	0	25.6111
BJI075	CC398	ST398	I	IVc	0.54	0.5587	0.5402	0.5463	98.2738	98.4491	98.8652	98.5294	96.5082	79.267	78.9184	84.8979	72.4074	61.39	62.1891	65.3288	48.6486	39.5833	40.884	43.0386	14.1975	4.02299	6.64336	8.28795	2.14286	1.24069	7.94326	3.7756	4.75267	1.04712	1.28323	2.36101	3.33333	2.3166	10.5528	5.40091	0	0	1.65746	0.552487	0	0	0.34965	0.11655	5.40091
BJI076	CC5	ST5	II	V	0.59	0.5624	0.5476	0.566667	96.4367	96.4514	98.1931	97.0271	98.5946	97.1649	97.7346	97.8314	67.3842	55.8907	63.4731	62.2493	58.3032	42.2222	55.9615	52.1623	19.6507	11.6279	13.8889	15.0558	3.39367	0.709723	3.80062	2.63467	33.6216	37.3711	36.3107	35.7678	15.3294	8.01131	10.2254	11.1887	0.902527	1.08865	3.65385	1.88168	0.621118	0	0	0.207039	35.7678
BJI077	CC8	ST8	I	IVb	0.56	0.5846	0.5217	0.555433	97.5987	91.9828	95.3271	94.9695	95.9954	95.21	94.5355	95.247	58.2609	53.7037	40.9756	50.9801	28.3237	14.0845	26.1468	22.8517	16.5468	3.89105	7.09677	9.17821	1.17396	5.58339	4.60101	3.78612	21.9385	23.7533	16.0519	20.5812	7.68116	1.85185	2.69461	4.07587	0	0.469484	0.917431	0.462305	0	0	0	0	20.5812
BJI079	CC8	ST8	I	IVb	0.62	0.6512	0.6734	0.6482	96.5142	96.1538	95.4089	96.0256	93.643	91.4286	92.5189	92.5302	46.63	49.7396	47.561	47.9769	29.5203	21.9251	41.129	30.8581	12.709	4.24528	13.4868	10.147	2.48699	5.50398	5.59541	4.52879	25.6112	22.4675	16.5408	21.5398	3.40426	2.60417	2.42291	2.81045	0	0	1.37457	0.45819	0	0.943396	0.328947	0.424114	21.5398
BJI080	CC30	ST30	III	IVd	0.47	0.55685	0.3774	0.468083	94.2434	87.746	89.8085	90.5993	89.1959	85.2294	85.5535	86.6596	60.4917	77.7957	63.5919	67.2931	50.4058	43.7158	32.2524	42.1247	14.5489	10.0679	21.7391	15.452	0	0	0	0	0.49334	0.125707	0.0625391	0.227195	0.114351	0.402253	0.264375	0.260326	0	0	0.262927	0.0876423	0	0.113122	0	0.0377073	0.260326
BJI081	CC30	ST30	III	IVa	0.55	0.4588	0.8029	0.6039	94.3417	85.3921	91.5352	90.423	77.1654	64.4645	60.7539	67.4613	57.5893	67.3295	48.7745	57.8978	40.4959	29.2453	38.4615	36.0676	3.65854	0	0.632911	1.43048	0.336134	1.64722	0.932568	0.971974	0.570776	0.4004	0.27972	0.416965	0.0892857	0	0.684151	0.257812	0	0	0	0	0	0	0	0	0.971974
BJI082	CC398	ST398	I	IVa	0.47	0.3663	0.5402	0.458833	99.1322	89.5268	98.2493	95.6361	95.4262	77.129	84.1635	85.5729	77.957	60.5769	63.9831	67.5057	34.6667	48.7179	58.9552	47.4466	10.9195	12.2093	7.66129	10.2634	7.61015	1.76656	3.22129	4.19933	0.519751	1.82482	1.14943	1.16467	1.07527	1.92308	2.44898	1.81578	0	0.512821	0.746269	0.419697	0	0	0	0	4.19933
BJI083	CC45	ST45	I	IVc	0.38	0.4255	0.3848	0.396767	96.5969	98.9651	95.7638	97.1086	94.4931	89.8424	91.7479	92.0278	64.0931	74.5283	66.9502	68.5239	58.7393	38.4615	45.4094	47.5367	15.5963	7.27273	9.24195	10.7037	0.850785	11.1255	0.513479	4.16325	3.19149	12.697	3.83091	6.57313	12.6144	15.283	9.68137	12.5263	3.09735	2.42915	2.26244	2.59631	0	0.909091	0	0.30303	12.5263
BJI084	CC15	ST15	II	III	0.43	0.4144	0.3404	0.394933	98.4029	95.8839	97.0551	97.114	99.208	98.429	98.4896	98.7089	91.0904	94.722	88.9621	91.5915	91.791	92.5781	91.8478	92.0723	57.8523	54.6584	51.7341	54.7483	0.77427	0.074184	0.199071	0.349175	2.08206	5.08806	1.2685	2.81287	4.13421	7.24409	7.50929	6.29586	1.1194	2.73438	5.22388	3.02589	0.134228	0.310559	0.433526	0.292771	6.29586
BJI086	CC398	ST398	I	IVa	0.56	0.5254	0.6031	0.562833	99.0959	96.6447	98.6329	98.1245	93.3913	78.8255	80.0654	84.0941	69.4981	65.2406	64.8352	66.5246	67.2897	48.2412	53.4483	56.3264	12.0805	3.78378	15.4386	10.4343	2.56153	2.10526	2.52905	2.39861	2.14592	0.536913	1.30719	1.33001	0.772201	5.88235	5.32787	3.99414	0.934579	0	1.72414	0.88624	0	0	0	0	3.99414
BJI087	CC45	ST45	I	IVd	0.33	0.49395	0.43105	0.418333	95.2799	89.1772	94.9005	93.1192	91.2129	89.2025	87.1688	89.1947	79.9879	81.358	71.6471	77.6643	65.368	63.0037	54.7138	61.0285	22.3256	12.8814	17.1773	17.4614	0.109769	0	0.0689655	0.0595782	0.6469	2.14724	0.41841	1.07085	0.904159	3.75276	1.91176	2.18956	0.4329	0.732601	0.3367	0.500734	0	0	0	0	2.18956
BJI088	CC5	ST5	II	IVa	0.55	0.5735	0.7178	0.613767	94.9506	97.2096	94.877	95.6791	97.3978	88.9149	88.3088	91.5405	62.0955	64.5768	57.0033	61.2252	27.9412	27.4611	39.521	31.6411	19.5122	7.63359	9.36455	12.1701	1.427	2.85529	4.84973	3.04401	9.25508	5.38642	6.54412	7.06187	5.11073	5.01567	2.10843	4.07828	0	0	0.598802	0.199601	0	0.763359	0	0.254453	7.06187
BJI089	CC30	ST30	III	II	0.44	0.46435	0.3034	0.402583	60.9665	59.5057	56.7339	59.0687	64.7589	73.3892	41.0727	59.7403	47.7644	68.8787	42.2517	52.9649	22.9309	32.1267	16.0261	23.6946	1.45092	5.63707	4.78811	3.9587	0	0	0	0	0.211977	0.257732	0	0.15657	0.654308	3.43249	0.674847	1.58721	0.0759301	0	0.145033	0.0736544	0	0.0772201	0	0.02574	1.58721
BJI090	CC5	ST5	II	III	0.77	0.4551	0.5254	0.5835	96.3112	97.0775	98.4646	97.2844	98.8318	98.7443	97.721	98.4324	94.4824	98.9833	98.2143	97.2267	97.7006	97.9433	98.3815	98.0085	89.5872	75.246	79.2456	81.3596	2.01729	0.127065	1.13485	1.09307	4.83271	1.31279	5.31768	3.82106	2.57488	0.837321	3.86007	2.42409	3.5258	0.500278	3.69942	2.57517	3.33021	0.196773	1.33333	1.6201	3.82106
BJI091	CC45	ST45	I	IVd	0.43	0.481	0.518	0.476333	94.6372	71.1315	91.4943	85.7543	89.7177	95.9184	87.2635	90.9665	77.3826	73.6025	70.7763	73.9205	40.7855	43.8144	44.2177	42.9392	3.48584	5.74713	2.9148	4.04926	1.26183	5.13761	0.613027	2.33749	0.806452	7.31879	0.946143	3.02379	1.6815	4.85133	1.55902	2.69728	0	0	0	0	0	0.574713	0	0.191571	3.02379
BJI092	CC50	ST50	IV	IVa	0.34	0.2997	0.3589	0.332867	97.423	93.0806	94.9487	95.1508	90.1462	90.2219	92.813	91.0604	32.7869	34.5745	26.0274	31.1296	18.1818	14.2857	20.1923	17.5533	10.0746	3.36538	9.18919	7.54306	0.188561	0	0	0.0628537	0.44501	0.739523	0.850077	0.678203	0.355872	0	2.68817	1.01468	0	0	0.961538	0.320513	0	0	0	0	1.01468
BJI093	CC45	ST45	I	IVa	0.37	0.3404	0.3589	0.356433	91.3765	86.5096	97.7194	91.8685	87.7863	70.9845	72.3301	77.0336	63.9913	69.2708	41.8919	58.3847	44.4976	32.0988	30.0971	35.5645	15.2174	10.7784	8.83534	11.6104	0.497512	1.35617	0.760194	0.871292	3.05344	0.172712	2.10356	1.77657	0.21692	0	0.325733	0.180884	0	0	0	0	0	0.598802	0	0.199601	1.77657
BJI094	CC1	ST1	III	IVc	0.56	0.4588	0.5735	0.530767	93.8632	95.8944	96.6905	95.4827	98.4865	98.364	98.2574	98.3693	93.2519	87.906	87.013	89.3903	64.0449	62.234	63.2812	63.1867	12.7753	15.534	7.96178	12.0904	1.97152	0.762463	0.564175	1.09939	2.9755	7.29517	10.9861	7.08559	9.36591	8.43124	6.18019	7.99245	0.280899	3.7234	1.17188	1.72539	0	0.970874	0.318471	0.429782	7.99245
BJI095	CC45	ST45	I	IVc	0.33	0.48655	0.3182	0.37825	97.906	93.2953	92.5976	94.5996	94.6884	91.66	83.9099	90.0861	72.0399	73.9437	55.9387	67.3074	54.6961	46.3415	47.8788	49.6388	13.2075	15.3374	6.99088	11.8453	0.255363	0.0713267	0	0.108897	1.27479	3.04731	0.241352	1.52115	2.1398	1.17371	1.35135	1.55495	0.552486	0.485437	1.81818	0.952034	0	0.306748	0	0.102249	1.55495
BJI099	CC15	ST15	II	III	0.36	0.3293	0.4551	0.381467	95.4357	94.2857	96.821	95.5141	93.9481	96.5986	97.4751	96.0073	90.1339	97.4132	93.0339	93.527	93.2793	97.0673	94.322	94.8895	63.2053	67.355	60.3516	63.6373	0.311203	0.124224	0.138217	0.191215	0.345821	0.680272	2.99003	1.33871	0.247893	2.01893	0.882168	1.04966	0.285987	2.01265	1.73681	1.34515	0.0474158	0.211808	0.0976562	0.11896	1.34515
BJI100	CC630	ST630	I	IVc	0.47	0.37	0.3922	0.410733	98.0426	96.6	94.7437	96.4621	97.6278	95.7668	97.7746	97.0564	55.4913	58.2665	47.0588	53.6055	35.6164	36.8421	29.8969	34.1185	35.8255	37.4687	40.379	37.8911	1.09384	0.733333	0.908501	0.911891	12.9151	4.44136	8.32735	8.56127	2.60022	1.68539	2.46711	2.25091	0	0	0.515464	0.171821	0	0	0	0	8.56127
BJI101	CC5	ST5	II	II	0.3	0.29785	0.30305	0.3003	86.8435	82.8798	84.2358	84.653	67.0697	63.1832	62.2361	64.163	42.3261	40.8867	29.3695	37.5274	22.4865	12.7835	19.9721	18.414	4.37752	3.72493	3.96476	4.0224	0	0	0	0	0.287853	3.72372	0.234558	1.41538	1.31894	1.06732	0.997698	1.12799	0.108108	0	0	0.036036	0	0	0.0293686	0.00978953	1.41538
BJI102	CC15	ST15	II	IVa	0.54	0.3811	0.4588	0.459967	97.2032	87.1182	91.9547	92.092	74.6644	59.23	59.6679	64.5208	40.4692	45.4545	33.5526	39.8254	16.0428	22.6087	16.6667	18.4394	5.48303	9.61098	11.8421	8.9787	1.08447	1.72643	2.63985	1.81692	0.503356	3.65252	0.711744	1.62254	0	1.46628	1.07527	0.847183	0	0	0.694444	0.231481	0	0	0	0	1.81692
BJI103	CC30	ST34	III	IVd	0.4	0.3552	0.481	0.412067	91.6955	89.2882	95.5007	92.1615	82.4762	92.5926	80.6801	85.2496	61.9584	70.936	56.9892	63.2945	41.1273	50.4587	41.4286	44.3382	3.62319	4.87805	1.41844	3.30656	0.346021	0.981595	0.0687285	0.465448	0.380952	3.01318	0.463679	1.28594	0.606586	1.41207	0.607112	0.875256	0.208768	0.458716	0.446429	0.371304	0	0	0	0	1.28594
BJI107	CC30	ST34	III	IVc	0.52	0.3848	0.4144	0.439733	96.2985	96.799	96.6997	96.5991	90.3553	97.1268	97.4588	94.9803	78.5995	68.51	61.9381	69.6825	65.9674	67.9348	54.1436	62.6819	35.8025	33.3333	21.5223	30.2194	1.07463	2.04866	0.330033	1.15111	21.2799	14.9906	17.9258	18.0654	13.0375	3.6192	3.11587	6.59086	0.487805	4.8913	2.48619	2.62176	0	0	0	0	18.0654
BJI108	CC5	ST5	II	III	0.46	0.2997	0.3737	0.3778	95.3862	96.5438	93.0337	94.9879	98.444	96.0276	96.2724	96.9147	94.7723	90.5251	94.2283	93.1752	78.8913	77.4916	69.2833	75.2221	65.0917	63.1944	55.2773	61.1878	2.22222	0	0.149813	0.790678	5.62537	1.15141	4.30108	3.69262	9.21866	4.90868	5.81542	6.64759	0.746269	3.69541	4.32309	2.92159	0.987306	0.422119	0.631413	0.680279	6.64759
BJI109	CC30	ST30	III	IVd	0.36	0.49395	0.64565	0.499867	84.8797	73.8365	82.9088	80.5417	70.7113	75.4144	77.0229	74.3829	49.4228	50.8057	39.3528	46.5271	28.8672	29.0831	24.9245	27.6249	8.73197	5.64837	9.81175	8.06403	0	0	0.0670241	0.0223414	0.41841	0	0.152672	0.190361	0	0.0947867	0.180343	0.0917099	0.121803	0	0	0.040601	0	0	0.0570451	0.019015	0.190361
BJI110	CC1	ST188	I	III	0.49	0.4144	0.4588	0.4544	98.0176	96.5382	92.526	95.6939	94.9519	95.695	94.6548	95.1006	93.1342	95.6335	93.0278	93.9318	95.9432	96.074	92.726	94.9144	82.996	80.1779	79.4073	80.8604	0.936123	0	0	0.312041	0.420673	0.738007	0.890869	0.683183	0.57652	0.246002	1.36986	0.730794	0.35497	0.953449	1.15568	0.821366	0.877193	0.194099	0.179727	0.417006	0.821366
BJI111	CC5	ST5	II	II	0.38	0.37195	0.42735	0.3931	93.3848	60.4359	84.5141	79.4449	80.2168	67.7916	79.0334	75.6806	77.9826	73.15	67.9677	73.0334	84.7013	65.8874	73.9014	74.83	54.1479	44.3276	42.5753	47.0169	0.0551268	0	0	0.0183756	0.166759	0	0.0680735	0.0782775	0.102407	0.261952	0.128041	0.164133	0.145702	0.22309	0.321543	0.230112	0.0654165	0.0187899	0.0692281	0.0511448	0.230112
BJI112	CC8	ST8	I	V	0.43	0.3737	0.3404	0.381367	98.465	95.1415	93.9709	95.8591	98.6096	98.4752	96.1733	97.7527	93.6359	95.7925	92.1656	93.8647	43.0686	40.5914	32.1696	38.6099	38.9972	34.2723	40.4645	37.9113	0.852757	0.246002	0.1386	0.412453	14.0156	9.08513	8.37545	10.4921	31.8206	38.4438	26.1343	32.1329	0.269179	2.95699	2.58359	1.93659	0.278552	0	0.611247	0.2966	32.1329
BJI113	CC1	ST1	III	IVc	0.46	0.4107	0.5143	0.461667	89.7916	95.8358	92.8758	92.8344	96.5134	97.3382	95.9973	96.6163	88.3789	84.4165	81.8978	84.8977	46.4837	39.0335	31.1072	38.8748	9.36508	1.77305	7.64463	6.26092	1.0155	0.762463	2.15686	1.31161	13.1885	8.04598	14.6765	11.9703	4.49219	5.39143	3.88489	4.5895	0	0	0.42735	0.14245	0	0.35461	0.206612	0.187074	11.9703
BJI115	ND	ND	I	IVa	0.52	0.3589	0.54945	0.476117	90.4285	87.3548	90.5405	89.4413	69.3069	41.199	68.1275	59.5445	34.5044	34.2939	29.5113	32.7699	20.5479	28.7234	19.4286	22.9	7.92453	3.7092	9.77131	7.13501	0.33389	0.137552	0.135135	0.202192	0.8	0	0.697211	0.49907	0.871731	0.288184	2.35935	1.17309	0	0	0.571429	0.190476	0	0	0	0	1.17309
BJI117	CC398	ST398	I	IVa	0.57	0.4773	0.5513	0.532867	96.2921	94.9367	95.0867	95.4385	74.5695	50.306	59.799	61.5582	72.8022	71.8033	66.1808	70.2621	27.4286	23.4375	31.0757	27.3139	12.2449	10.8911	5.99078	9.70893	0.393258	0.351617	1.5896	0.778158	3.00429	0.240964	1.67504	1.6401	0.549451	0	1.1976	0.58235	0.763359	0	0.675676	0.479678	0	0.990099	0	0.330033	1.6401
BJI118	CC25	ST25	I	III	0.4	0.3552	0.4736	0.4096	96.1298	92.1704	99.0123	95.7708	98.1818	95.3244	98.7554	97.4205	96.4895	94.7249	93.7419	94.9854	93.1998	94.2429	89.6033	92.3487	74.6398	62.2874	66.3715	67.7662	0.186104	0.172712	0.555556	0.304791	9.94318	2.39626	7.15619	6.49854	3.15948	2.0987	2.24072	2.49963	1.88221	1.15141	1.16279	1.3988	0	0.175953	1.14711	0.441021	6.49854
BJI119	CC30	ST30	III	IVd	0.59	0.39405	0.3145	0.43285	82.5285	79.3411	85.2624	82.3773	88.7991	80.4718	83.8617	84.3775	74.1497	73.7752	56.5267	68.1505	53.9877	37.3938	32.3194	41.2336	10.0367	1.63112	1.16861	4.27881	0.108519	0	0.143781	0.0841	0.51963	0.0655308	0.360231	0.315131	2.58503	0.576369	0.235294	1.13223	0.408998	0	0	0.136333	0	0	0.33389	0.111297	1.13223
BJI120	CC45	ST45	I	IVc	0.38	0.49025	0.41625	0.428833	97.9212	90.137	93.951	94.0031	91.9528	82.8547	90.9023	88.5699	82.2951	75.7737	69.2101	75.7596	50	46.0317	44.4444	46.8254	16.0287	15.736	18.1818	16.6488	0.437637	0.962199	0.459418	0.619751	2.7897	5.06757	2.67229	3.50985	9.79806	8.75133	2.83554	7.12831	0	0.793651	0.462963	0.418871	0.239234	0	0.293255	0.177496	7.12831
BJI121	CC1	ST1	III	IVd	0.42	0.296	0.4292	0.381733	98.626	96.0982	97.1154	97.2799	95.3464	97.9747	96.0959	96.4723	77.3389	86.8395	71.2594	78.4793	42.7419	33.8308	35.6522	37.4083	4.60526	8.21918	4.80769	5.87738	0.508906	0.0629327	0.192308	0.254716	3.01428	7.91139	5.13699	5.35422	7.77635	10.9671	2.28928	7.01091	0	0	0.869565	0.289855	0	1.36986	0	0.45662	7.01091
BJI122	CC1	ST1	ND	IVc	0.42	0.4181	0.4736	0.437233	91.8464	95.6429	94.3434	93.9442	89.4216	96.1313	97.5284	94.3604	80.2239	93.084	89.3617	87.5565	55.3211	62.413	52.459	56.731	37.2294	44.212	35.3777	38.9397	0	0.0714286	0.673401	0.248277	0.208442	3.45838	7.21443	3.62708	4.13058	7.83345	3.85356	5.27253	0	0.232019	0.186567	0.139529	0	0	0.0747943	0.0249314	5.27253
BJI123	CC30	ST30	III	II	0.48	0.40885	0.3626	0.41715	82.1108	63.0408	72.5597	72.5704	69.7034	75.906	72.7756	72.795	46.3724	53.4426	40.4938	46.7696	20.7424	20	17.9389	19.5604	1.26823	1.7149	1.00464	1.32926	0.0527704	0.0618047	0	0.0381917	0.158898	0.134228	0.398406	0.230511	0	0.218579	0	0.0728597	0	0	0.19084	0.0636133	0	0	0.0772798	0.0257599	0.230511
BJI124	CC101	ST101	I	IVc	0.47	0.444	0.4366	0.4502	98.8253	97.6961	96.8275	97.783	97.0845	87.7157	93.2874	92.6959	72.3837	72.4576	55.6962	66.8458	32.1101	27.6316	36.036	31.9259	5.38117	5.61224	2.85714	4.61685	0.766088	0.871731	3.10641	1.58141	3.93586	3.45178	9.46644	5.61803	0.290698	0.423729	1.85185	0.855426	0	0	0.900901	0.3003	0	0	0	0	5.61803
BJI125	CC398	ST398	I	IVa	0.46	0.4218	0.4514	0.4444	99.2291	96.79	98.7092	98.2428	81.8991	60.9236	67.2185	70.0137	48.2587	47.1154	45.7627	47.0456	42.1687	21.3333	34.7222	32.7414	18.1818	7.14286	4.56853	9.9644	1.04626	1.74459	3.72058	2.17048	1.96078	0.17762	0.993377	1.04393	0.641026	1.92308	1.63934	1.40115	0	0	0	0	0	0	0	0	2.17048
Ba001	CC59	ST59	ND	II	0.3293	0.3813	0.33865	0.34975	61.4058	61.1765	61.2592	61.2805	64.5043	55.9499	61.9512	60.8018	33.2919	32.2811	43.6424	36.4051	4.13223	4.97738	13.4796	7.52974	4.29265	6.23886	5.97459	5.50203	0	0	0	0	0.428397	0.104384	0	0.177594	3.04348	1.21212	1.19205	1.81588	0.574713	0.165017	0	0.246577	0	0	0	0	1.81588
Ba002	CC8	ST8	I	V	0.77145	0.43105	1.0286	0.7437	84.7097	96.732	95.1623	92.2013	91.5194	95.7373	98.2955	95.1841	87.863	91.9799	93.8278	91.2236	26.6507	41.9643	41.0188	36.5446	57.9555	68.0473	62.4402	62.8143	1.74194	0.373483	2.66061	1.59201	18.9635	16.129	21.0227	18.7051	43.2056	55.2214	43.0498	47.1589	3.28125	8.38574	4.82574	5.49758	0.164204	0	0.15949	0.107898	47.1589
Ba003	CC30	ST30	III	II	0.3293	0.3961	0.33495	0.35345	68.5393	65.4723	50.0631	61.3582	42.1116	36.9248	48.5846	42.5403	54.989	40.4301	48.5619	47.9937	49.1315	36.7756	44.8598	43.589	24.2902	23.7049	25.019	24.338	0.187266	0.325733	0.189394	0.234131	0.119976	0	0.0577701	0.0592487	2.02851	0.107527	0.0562746	0.730771	0.377893	0.421496	0.0540249	0.284471	0.206689	0.219941	0.0570234	0.161218	0.730771
Ba004	CC182	ST3803	ND	II	0.3664	0.3331	0.6142	0.4379	80.5506	82.0018	86.5054	83.0193	67.8611	75.4921	85.9412	76.4315	66.8322	71.1747	69.2104	69.0724	22.2222	30.4668	31.2789	27.9893	33.7692	41.3021	43.4485	39.5066	0	0	0	0	0.181818	0.111982	0.0588235	0.117541	2.71003	2.64957	2.7027	2.68743	0.589005	1.10565	2.43742	1.37736	0.102934	0	0.208457	0.103797	2.68743
Ba005	CC30	ST30	III	III	0.70485	0.34595	0.5365	0.5291	81.1665	81.172	87.8955	83.4113	84.3891	85.0575	90.7532	86.7333	85.4848	87.8205	88.7061	87.3371	82.1384	83.5217	84.1438	83.268	71.6231	75.9336	64.8435	70.8001	0.0607533	0	0.0687758	0.0431764	0.113122	0	0	0.0377073	0.886427	0.18315	0	0.356526	0.152439	0.659134	0	0.270524	0.169907	0	0.0188608	0.0629226	0.356526
Ba006	CC30	ST34	III	IVd	0.69005	0.49395	0.5365	0.5735	77.1115	78.4244	85.3465	80.2941	76.4597	76.0281	88.4837	80.3238	51.4537	65.4956	63.6486	60.1993	28.9817	32.9502	32.8947	31.6089	10.4738	18.1651	10.4517	13.0302	0	0	0	0	0	0.300903	0.127959	0.142954	0.608519	1.25471	0.73776	0.866996	1.55642	0.766284	0	0.774235	0	0	0	0	0.866996
Ba007	CC12	ST1954	II	III	0.83805	0.41255	0.5217	0.590767	90.5806	94.3201	94.4112	93.104	93.7919	92.2521	94.0696	93.3712	95.0443	95.2245	89.989	93.4193	94.2675	90.678	91.3345	92.0933	72.8723	79.4438	68.3991	73.5717	0.188679	0.258176	0	0.148952	1.11857	0.72314	0.217628	0.686446	5.52947	3.15186	1.26513	3.31549	3.01237	1.41243	1.03986	1.82155	0.201761	0.106045	0.0379363	0.115247	3.31549
Ba008	CC121	ST121	IV	III	0.54575	0.34225	0.3996	0.4292	87.9771	85.7283	90.4102	88.0385	82.9426	85.3417	90.4709	86.2517	83.848	79.2939	86.4157	83.1859	59.4894	69.3787	69.7626	66.2102	52.1647	61.7978	52.703	55.5552	0.065189	0.0984252	0.0577701	0.0737948	0.3517	0.269784	0.112108	0.244531	5.64133	0.667939	1.25477	2.52135	1.06383	0.846433	0.209497	0.706587	0.0579822	0.280899	0.193761	0.177547	2.52135
Ba009	CC45	ST45	I	V	0.70855	0.46435	0.7881	0.653667	86.513	90.3134	91.1392	89.3219	93.2946	91.3729	94.9766	93.2147	81.4626	86.8472	83.3333	83.881	64.243	65.7468	62.2132	64.0677	14.2857	16.64	24.6787	18.5348	2.01729	1.07949	0.180832	1.09254	20.169	17.2542	15.5958	17.673	27.4853	45.648	30.235	34.4561	20	36.526	20.9177	25.8146	0	0.487805	0	0.162602	34.4561
Ba010	CC5	ST5	II	III	0.79365	0.71595	0.5439	0.6845	93.5101	94.995	91.4237	93.3096	95.0543	93.7385	91.9554	93.5827	92.8135	93.2788	90.086	92.0594	79.906	83.5631	83.7602	82.4098	59.9199	73.8095	57.1717	63.6337	0.300481	0.3003	0.0571755	0.219319	1.63043	1.28913	0.23488	1.05148	6.88073	6.35786	3.15186	5.46348	3.14319	4.34783	1.79837	3.09646	0.146905	0.921187	0.157127	0.408406	5.46348
Ba011	CC30	ST34	III	IVd	0.80845	0.43845	0.7881	0.678333	74.5679	72.0574	75.0635	73.8963	79.8531	68.2243	85.5016	77.8597	34.2266	40.0383	43.039	39.1013	12.8713	7.25076	17.0132	12.3784	2.89555	18.6667	4.21053	8.59093	0.0617284	0	0.317259	0.126329	0.124378	0	0.0647249	0.0630343	0.689127	0	0.254669	0.314599	0.396825	0.302115	0.378072	0.359004	0	0	0	0	0.359004
Ba012	CC30	ST30	III	IVc	0.98975	0.56795	0.5587	0.705467	95.5975	97.8742	95.4883	96.32	91.9927	94.9318	93.3164	93.4136	58.1498	60.1156	71.2821	63.1825	33.3333	32.8358	48.6207	38.2633	25.0489	25.8621	26.3033	25.7381	0.571755	1.32861	0.494438	0.798268	2.32274	1.07212	0.891152	1.42867	0.591716	1.31004	0	0.633919	0.480769	0.746269	0	0.409013	0	0	0	0	1.42867
Ba013	CC5	ST5	II	IVb	1.00455	0.49025	0.7955	0.763433	84.2169	89.7458	82.98	85.6476	75.7179	87.7011	88.5949	84.0046	51.1568	59.7484	52.3397	54.415	11.2717	17.5824	24.1546	17.6696	11.1111	19.0751	18.2028	16.1297	0.731261	2.01578	0.685786	1.14428	7.55306	9.1954	5.34979	7.36608	3.01291	3.14465	1.47314	2.54357	1.29534	1.1976	0.724638	1.07253	0	0	0	0	7.36608
Ba014	CC45	ST45	I	IVc	1.00455	0.49765	0.9657	0.822633	89.5871	94.4746	97.4968	93.8528	93.0915	92.1965	97.4586	94.2489	70.6777	77.3212	86.7437	78.2475	46.9388	40.3042	36.9527	41.3986	14.5455	23.1579	19.4357	19.0464	0.299222	0.181159	0.12837	0.202917	1.32412	0.674374	1.8232	1.2739	3.9566	0.913242	2.03666	2.30217	2.59319	0.380228	2.97723	1.98355	0	0	0	0	2.30217
Ba015	CC45	ST45	I	IVa	0.5846	0.4255	0.64195	0.550683	81.5696	85.0649	83.0625	83.2323	88.2831	86.3636	94.6416	89.7628	66.7093	65.1832	62.2695	64.7207	30.2752	29.1262	34.7656	31.389	10.0858	18.0124	13.9241	14.0074	0.059453	0.185529	0.25	0.164994	0.265957	1.13636	0.765484	0.7226	0.960512	0.248756	0.70922	0.639496	0.837989	1.94175	0	0.92658	0	0	0	0	0.92658
Ba016	CC5	ST5	II	V	0.86025	0.50135	0.6771	0.679567	90.3678	93.1483	92.2638	91.9266	93.8944	95.4459	92.2236	93.8546	74.8966	70.709	78.3051	74.6369	36.4273	36.7532	36.4764	36.5523	31.6667	43.7247	34.5304	36.6406	1.16754	0.693842	0.697527	0.85297	19.0869	20.8729	10.1081	16.6893	16.7127	22.3881	21.6949	20.2652	2.36686	9.21986	2.35732	4.64801	0	0	0.092081	0.0306937	20.2652
Ba017	CC5	ST5	II	IVb	1.04155	0.56425	0.6882	0.764667	90.7044	95.9342	95.6394	94.0927	93.0897	94.3482	96.3531	94.597	46.748	61.5385	46.3014	51.5293	18.323	26.5432	29.476	24.7807	13.1579	19.0476	25.9174	19.3743	2.54042	1.64569	0.94284	1.70965	15.4198	14.4029	13.2135	14.3454	1.91518	2.00669	1.09589	1.67259	1.8617	4.25532	0.436681	2.18457	0	0	0.170068	0.0566893	14.3454
Ba018	CC22	ST22	I	IVc	0.73075	0.42365	0.5735	0.575967	91.8663	95.023	96.5373	94.4755	89.1066	94.7674	96.5232	93.4657	71.0503	81.0642	85.4167	79.1771	58.9189	55.7796	49.2519	54.6501	45.4641	48.0363	41.9225	45.141	1.9725	1.01382	0.716418	1.23425	10.8357	7.75194	5.68433	8.09066	12.1864	4.20757	6.25	7.54799	2.03562	0.947867	3.2419	2.07513	0	0.364964	0.0527426	0.139236	8.09066
Ba019	CC12	ST12	II	IVb	0.90465	0.9398	0.90095	0.915133	89.0188	95.5576	95.449	93.3418	86.2225	93.1155	92.193	90.5103	56.6952	63.1098	55.8669	58.5573	28.2927	25.8427	17.4312	23.8555	8.82353	10.8844	9.7166	9.80818	1.75439	0.99728	1.27427	1.34198	3.29884	4.78413	3.83251	3.97183	3.00958	0.609756	0.525394	1.38158	0.980392	0	0.458716	0.479703	0	0	0	0	3.97183
Ba020	CC22	ST22	I	IVc	0.72705	0.43475	1.258	0.8066	91.4906	93.1067	94.0909	92.8961	87.2352	95.5386	96.5135	93.0958	73.4364	77.9614	88.7784	80.0587	37.4392	42.1986	49.359	42.9989	26.5758	34.2175	34.4648	31.7527	0.685323	0.661001	0.914077	0.753467	10.6466	8.26986	10.5541	9.82352	3.12125	0.83682	2.84665	2.26824	2.4024	1.41844	1.64706	1.82263	0.511073	0	0	0.170358	9.82352
Ba021	CC8	ST8	I	IVc	1.03045	0.64935	0.5513	0.7437	93.8909	97.5914	94.2095	95.2306	96.6063	95.2096	96.0872	95.9677	77.0965	77.5258	82.6269	79.0831	54.2553	61.8182	42.5439	52.8725	58.3096	57.5581	57.2055	57.6911	2.01661	4.63872	0.195185	2.28351	16.6855	15.4491	10.1984	14.111	11.3293	5.09434	5.55224	7.32529	4.07407	2.72727	2.92398	3.24177	1.9943	0	0.125313	0.706538	14.111
Ba022	CC97	ST97	I	IVb	0.94905	0.50135	0.9213	0.790567	90.8118	93.3162	94.293	92.807	90.0365	91.7127	97.1304	92.9599	65.0121	67.6558	70.8081	67.8253	48.3871	43.9114	48.0565	46.785	38.9722	45.6853	32.7806	39.146	1.57332	3.08483	1.14141	1.93319	7.41191	8.61878	7.3612	7.7973	3.75303	0.593472	0.505051	1.61718	0.677201	0	0	0.225734	0.104932	0	0	0.0349773	7.7973
Ba023	CC12	ST12	II	IVb	0.93425	0.54575	0.7067	0.7289	92.4594	93.0782	96.1183	93.8853	92.2444	95.4457	96.476	94.722	58.5475	59.5376	63.8645	60.6499	39.1185	55.8537	41.7827	45.585	30.8197	36.0759	27.0073	31.301	1.79814	0.895765	2.1565	1.6168	16.6863	17.6357	13.5182	15.9467	5.33333	0.578035	4.64481	3.51872	1.73697	3.25203	1.94986	2.31295	0	0	0	0	15.9467
Ba024	CC59	ST59	ND	IVc	0.69375	0.48655	0.3589	0.513067	90.1466	92.3351	86.9592	89.8136	73.397	82.2727	90.7609	82.1435	27.4143	34.7607	35.9784	32.7178	22.7679	12.7907	28.5481	21.3689	12.3392	20.7071	17.2722	16.7728	3.75367	0.802139	0.410798	1.65554	5.38881	2.72727	3.86473	3.9936	0.665927	1.51134	0.811542	0.99627	0.862069	0.775194	0	0.545754	0	0	0	0	3.9936
Ba025	CC121	ST3213	IV	IVc	0.87875	0.44955	0.8473	0.7252	90.5208	95.2663	97.0996	94.2956	92.8916	96.6378	97.337	95.6221	55.6355	52.2727	63.0573	56.9885	23.3533	26.9231	27.3196	25.8653	11.2	13.5135	12.3153	12.3429	0.0585138	0.591716	0	0.216743	4.6988	7.9731	4.72826	5.80005	1.06796	0.649351	1.38004	1.03245	2.22222	0	0	0.74074	0	0	0	0	5.80005
Ba026	CC1	ST1	III	IVb	0.65305	0.41625	0.5513	0.5402	88.8412	92.9171	94.1853	91.9812	91.0475	95.8818	96.9563	94.6285	75.268	57.9545	76.0083	69.7436	26.5363	35	27.8788	29.805	8.90411	15	8.30671	10.7369	0.30656	1.00825	0.191693	0.502168	11.1449	9.40018	4.53791	8.361	5.21173	1.70455	6.46732	4.4612	2.95699	0	5.75758	2.90486	0	0	0	0	8.361
Ba027	CC15	ST15	II	IVc	0.81955	0.43475	0.6105	0.6216	87.6586	92.0978	87.7831	89.1798	91.9716	92.3147	97.9263	94.0709	84.1207	82.2006	93.2069	86.5094	71.7036	75.0395	72.5469	73.0967	47.9176	56.8627	52.3089	52.3631	0.346021	0	0.296736	0.214252	1.91152	2.19579	2.99539	2.36757	4.50523	0.857843	3.85557	3.07288	0.628366	1.26382	0.0793651	0.657184	0.0438404	0.301659	0.159236	0.168245	3.07288
Ba028	CC398	ST398	I	IVc	0.84545	0.63825	0.9842	0.822633	92.9825	97.373	93.9593	94.7716	86.4172	94.1029	96.8339	92.4513	74.7989	70.4819	61.6402	68.9737	40.1316	52.7027	44.0994	45.6446	34.1232	41.791	28.7356	34.8833	2.11736	4.13565	0.179426	2.14415	3.1185	3.71204	3.94265	3.59106	1.87668	1.80723	0	1.22797	4.57516	4.05405	0.862069	3.16376	0	0	0	0	3.59106
Ba029	CC97	ST97	I	IVb	0.8029	0.46435	0.7026	0.656617	90.2154	97.0395	96.6125	94.6225	91.6237	94.8101	95.9529	94.1289	82.1082	77.8736	74.6454	78.2091	75.7062	61.1111	53.4254	63.4142	44.058	46.6667	49.3902	46.705	0.553846	3.94737	3.79404	2.76509	15.3995	10.7595	11.5526	12.5705	5.54785	2.7907	4.00471	4.11442	1.40845	1.85185	1.10497	1.45509	0.823529	0	0.0888099	0.304113	12.5705
Ba030	CC8	ST8	I	IVd	0.3145	0.3442	0.5513	0.403333	87.4647	84.4071	85.9848	85.9522	88.2698	88.0788	92.1335	89.494	79.7325	82.0197	88.7097	83.4873	21.6797	34.7909	29.6	28.6902	35.6002	45.8523	43.6012	41.6846	0	0	0.0631313	0.0210438	0.738916	0.514933	2.19646	1.1501	10.118	11.4198	11.8486	11.1288	1.63532	5.42636	6.53333	4.53167	0.0215889	0	0.14881	0.0567996	11.1288
Ba031	CC30	ST30	III	IVd	0.53095	0.36445	0.6697	0.5217	69.7704	71.401	75.2035	72.125	69.4241	65.5874	75.105	70.0388	54.6099	56.1626	67.4677	59.4134	12.5341	16.2047	22.6917	17.1435	2.45515	9.30931	5.83409	5.86618	0.255102	0	0	0.085034	0.485732	0.201816	0.615213	0.434254	0.751315	1.53664	0.740741	1.00957	0.65703	0.21322	0.168067	0.346106	0	0	0	0	1.00957
Ba032	CC97	ST97	I	IVb	0.88245	0.50505	0.7141	0.700533	93.7616	97.3991	98.4085	96.5231	94.3936	97.7998	97.491	96.5615	74.9758	74.1339	72.6266	73.9121	79.3427	77.2093	72.6027	76.3849	51.6565	58.8235	52.902	54.4607	2.22359	3.13901	1.19363	2.18541	9.0389	12.6513	5.7945	9.16157	5.49451	2.30947	3.4019	3.73529	2.53165	1.86047	2.29592	2.22935	0.676133	0	0.0951475	0.257094	9.16157
Ba033	CC5	ST5	II	II	0.40515	0.4107	0.3626	0.392817	51.3372	62.5	62.877	58.9047	64.1264	64.9425	71.0386	66.7025	51.5029	65.1068	55.6904	57.4334	53.1561	61.7894	55.6189	56.8548	41.3207	50.5904	45.8444	45.9185	0	0	0	0	0.121359	0	0	0.040453	0.635838	0.712106	0	0.449315	0.205023	0.27959	0.0570451	0.180553	0.071582	0	0	0.0238607	0.449315
Ba034	CC398	ST398	I	IVc	0.84915	0.45325	0.925	0.742467	93.1947	97.4641	97.2306	95.9631	83.2679	91.1243	93.1389	89.177	54.6392	65.5	54.8638	58.3343	20.625	40.7895	29.5597	30.3247	21.123	25.3333	16.2069	20.8877	0.441084	1.69062	2.10716	1.41295	0.75358	1.62722	2.05832	1.47971	0.742115	1	0.583658	0.775258	1.98675	2.63158	0	1.53944	0	0	0	0	1.53944
Ba035	CC5	ST5	II	III	0.76035	0.38295	0.3959	0.513067	91.4786	92.2045	94.715	92.7994	92.6814	93.2692	93.4704	93.1403	95.1389	93.6311	89.3276	92.6992	81.2594	88.0445	90.1093	86.4711	58.3654	59.4928	58.9364	58.9315	0.564334	0.0838223	0.0593824	0.235846	2.46057	0.673077	0.120919	1.08486	4.34363	3.06038	1.65422	3.01941	5.16911	4.54124	3.12337	4.27791	1.99092	0.726392	0.986842	1.23472	4.27791
Ba036	CC45	ST45	I	IVc	0.62715	0.44955	0.6327	0.5698	91.7634	95.3975	92.7917	93.3175	80.2616	93.5223	96.3684	90.0508	59.3607	66.8367	66.6667	64.288	26.7081	49.0385	29.5082	35.0849	10.3806	15.493	13.4831	13.1189	0.773908	1.42259	0.91631	1.0376	9.45303	7.18623	9.59792	8.74573	1.3459	1.02041	0.666667	1.01099	0	1.96078	1.63934	1.20004	0	0	0	0	8.74573
Ba037	CC5	ST5	II	IVa	0.90095	0.60495	0.8473	0.7844	91.5294	95.155	90.6524	92.4456	75.4237	72.9592	81.2211	76.5347	61.0247	48.062	44.9862	51.3576	5.04202	19.3103	16.0173	13.4565	13.0435	21.875	11.674	15.5308	6.11765	2.32558	0.250941	2.89806	0.154083	0.510204	0.277521	0.313936	0	0.775194	0.550964	0.442053	0	0	0	0	0.869565	0	0	0.289855	2.89806
Ba038	CC80	ST80	III	IVb	1.10075	0.59015	1.1544	0.948433	92.7695	96.7532	93.4101	94.3109	83.8404	91.4414	93.4261	89.5693	64.1104	57.4468	56.9549	59.504	27.2727	22.619	22.807	24.2329	5.09804	5.37634	4.02685	4.83374	1.87218	3.24675	3.96673	3.02855	7.167	4.05405	6.18716	5.80274	1.62162	0.531915	1.69173	1.28176	1.88679	2.38095	0	1.42258	0	0	0	0	5.80274
Ba039	CC25	ST25	I	III	0.54205	0.33485	0.3848	0.420567	94.8485	91.3347	94.787	93.6567	95.4357	90.587	94.4475	93.4901	78.5605	88.2	87.3452	84.7019	74.053	84.1496	79.2999	79.1675	57.3604	63.529	64.1185	61.6693	0.0573394	0.0996016	0.0635728	0.0735046	0.937317	0.506073	0.166574	0.536655	2.34814	0.7	0.494234	1.18079	0.638298	0.445236	1.02595	0.703161	0.290065	0.840336	0.20012	0.443507	1.18079
Ba040	CC30	ST30	III	IVd	0.51245	0.27565	0.3663	0.3848	77.6533	79.7089	88.3586	81.9069	87.8652	86.2259	87.9712	87.3541	77.6279	80.4511	77.3091	78.4627	46.9146	38.0079	42.5405	42.4877	7.59047	19.4444	6.408	11.1476	0	0.0856164	0	0.0285388	0	0	0	0	0.393479	0.093985	0	0.162488	0.13541	0	0.0852515	0.0735538	0.0441306	0	0	0.0147102	0.162488
Ba041	CC5	ST5	II	IVb	0.85655	0.52355	0.4662	0.615433	85.8295	93.9523	88.397	89.3929	88.1008	95.9184	91.6271	91.8821	57.2534	59.3645	68.0322	61.55	32.5653	48.7685	31.7719	37.7019	27.027	24.2268	20.4009	23.8849	0.633641	1.10733	2.34742	1.3628	11.3716	18.5448	7.06651	12.3276	5.06446	1.83946	3.51134	3.47175	1.47059	0.492611	0.814664	0.925955	0.305344	0.568182	0.117925	0.330484	12.3276
Ba042	CC121	ST121	IV	IVc	0.69745	0.39775	0.6845	0.593233	91.419	93.1129	93.2382	92.59	91.7193	92.5498	93.0104	92.4265	50.3896	57.5188	52.1795	53.3626	25.4054	13.9241	21.5768	20.3021	8.96861	14.9123	12.6556	12.1788	1.06562	0.367309	0.434243	0.622391	3.03448	6.9255	4.96628	4.97542	0.485437	0.25974	1.88518	0.876786	1.22699	1.26582	1.65975	1.38419	0	0	0	0	4.97542
Ba043	CC45	ST45	I	IVd	0.61605	0.36075	0.5883	0.5217	58.9682	63.7563	58.9176	60.5474	67.6657	74.6583	76.832	73.052	54.1857	56.0209	59.351	56.5192	19.8728	30.9783	24.8611	25.2374	13.0795	10.5948	15.3232	12.9992	0.179964	0	0	0.059988	0.115274	0.094518	0.897666	0.369153	1.49371	0.624025	1.62254	1.24676	0.455235	1.28866	0.931099	0.891665	0	0.371747	0	0.123916	1.24676
Ba044	CC152	ST152	I	IVc	0.91205	0.42365	0.5069	0.6142	85.0806	94.1971	88.2609	89.1795	77.8179	83.8369	88.9706	83.5418	36.4821	47.7733	34.7541	39.6698	7.14286	8.86076	11.0266	9.01007	21.9554	24.9191	19.0244	21.9663	0.748848	1.11288	0	0.620576	0.893582	1.0574	0	0.650327	1.14007	0	0	0.380023	0	0	0	0	0	0	0	0	0.650327
Ba045	CC15	ST15	II	IVc	0.54575	0.4218	0.3885	0.452017	90.6022	92.0748	94.9059	92.5276	88.5283	92.2053	95.1456	91.9597	65.6997	69.0909	75.4992	70.0966	24.6073	48.8215	33.0849	35.5046	22.7348	40.2632	26.625	29.8743	0	0.0890472	0.166113	0.0850534	2.12647	0.855513	0.593312	1.19176	5.43229	0.787402	1.45929	2.55966	0.927152	0.558659	0.447094	0.644302	0	0	0	0	2.55966
Ba046	CC8	ST8	I	IVb	0.96755	0.51985	0.7178	0.735067	96.6192	98.9669	93.0328	96.2063	82.6435	94.7121	93.87	90.4085	48.503	61.4108	52.2751	54.063	32.3171	8.62069	23.2558	21.3979	22.1865	33.3333	25.5682	27.0293	1.72811	4.00356	1.91122	2.54763	11.9493	13.2785	12.1861	12.4713	4.66583	1.65975	4.12698	3.48419	2.43902	0	1.99336	1.47746	2.73038	0	0.340136	1.02351	12.4713
Ba047	CC5	ST5	II	III	0.74555	0.46805	0.5587	0.590767	93.1367	96.3573	94.1748	94.5563	96.8079	94.9099	97.0238	96.2472	95.2116	95.3378	95.7731	95.4408	91.4238	93.0077	88.5102	90.9806	86.2727	89.7012	76.4322	84.1354	2.10716	1.04076	0.517799	1.22191	5.44854	1.9088	0.892857	2.75007	4.7619	5.804	0.424628	3.66351	6.20816	3.63985	2.19901	4.01567	1.52229	1.1994	0.31348	1.01172	4.01567
Ba048	CC30	ST30	III	III	0.69375	0.38665	0.6216	0.567333	92.4482	89.163	95.5056	92.3723	88.0429	86.2745	94.4803	89.5992	88.7245	87.9817	89.0889	88.5984	91.7153	87.4883	90.4273	89.877	80.5999	88.2848	71.9004	80.2617	0	0.0881057	0.674157	0.254088	0.321716	0.0980392	0.11744	0.179065	1.68367	0.366972	0.0545554	0.701732	0.718047	0.653595	0.270416	0.547353	0.373466	0.529661	0.280269	0.394465	0.701732
IE049	CC15	ST15	II	IVb	0.6068	0.5957	0.703	0.635167	94.3073	96.6894	97.5882	96.195	93.4798	94.4039	97.0246	94.9694	77.4827	79.4964	87.1022	81.3604	44.0367	57.7465	47.2131	49.6654	11.1429	6.81818	7.21311	8.3914	4.86968	6.32911	0.647059	3.94862	12.1482	18.7105	9.05563	13.3048	11.3872	13.6691	5.36013	10.1388	5.66038	7.04225	7.86885	6.85716	0	0	0	0	13.3048
IE050	CC15	ST15	II	IVb	0.6512	0.518	0.7548	0.641333	95.4657	90.1729	97.2859	94.3082	86.8557	82.5223	94.1176	87.8319	54.0741	54.6154	52.8302	53.8399	13.7778	24.8499	25.9804	21.536	20.9246	25.1064	25	23.677	2.94118	0	4.70446	2.54855	2.2356	0.0993049	4.21632	2.18374	2.40741	2.3913	2.35849	2.38573	0.444444	2.62009	1.47059	1.51171	0	0	0	0	2.54855
IE051	CC30	ST30	III	II	0.7696	0.3996	0.5994	0.589533	45.9139	48.9895	66.1166	53.6733	32.8221	45.9132	46.4717	41.7357	43.5031	49.5971	40.3518	44.484	19.8659	22.9167	22.9776	21.9201	2.47065	5.27523	5.16566	4.30385	0	0	0	0	0	0.201816	0	0.067272	0.57241	0.179051	0.0549753	0.268812	0.0736377	0.231481	0	0.101706	0	0	0	0	0.268812
IE052	CC5	ST5	II	IVb	0.6179	0.4736	0.5254	0.538967	93.6158	96.3262	91.8209	93.921	86.4917	92.4861	95.4631	91.4803	50.237	68.1818	50.5481	56.3223	18.306	36.9565	28.5962	27.9529	31.8182	28.481	21.2415	27.1802	2.86396	1.5233	0.358209	1.58182	7.87452	11.5955	7.24638	8.90547	4.09027	4.06699	1.58343	3.2469	0.831025	1.68776	0	0.839595	0	0	0	0	8.90547
IE053	CC8	ST8	I	IVa	0.7215	0.5069	0.9139	0.7141	73.0033	82.8654	77.8539	77.9075	75	83.5632	85.2446	81.2693	41.2301	43.7198	49.7496	44.8998	4	12.8713	5	7.29043	7.69231	6.89655	11.7021	8.76365	0.924092	1.70404	2.3242	1.65078	0.74813	5.19481	0.450857	2.13127	2.42511	1.69082	0.22779	1.44791	1.00671	0.49505	0	0.500587	0	0	0	0	2.13127
IE054	CC8	ST8	I	IVc	0.814	0.5994	0.8399	0.7511	87.4369	96.6146	95.9811	93.3442	95.3668	96.2924	97.7894	96.4829	46.856	60.678	44.4915	50.6752	44.7368	54.4872	32.5581	43.9274	22.2222	21.8045	29.0323	24.353	0.531915	1.64931	0.531915	0.90438	13.9548	15.9958	8.9587	12.9698	3.25765	1.86441	1.61017	2.24408	5.5814	6.45161	6.20155	6.07819	0	0	0.322581	0.107527	12.9698
IE055	CC45	ST54	I	V	0.6475	0.5217	0.9065	0.6919	87.7285	92.7152	94.0771	91.5069	90.5671	92.5852	95.8957	93.016	84.124	87.8975	87.7801	86.6005	20.2759	30.2876	29.0123	26.5253	14.5695	32.4138	30.7087	25.8973	0.699746	0.413907	0.460035	0.524563	9.20831	9.71944	13.6994	10.8757	38.0772	49.9117	39.6478	42.5456	2.48705	12.0155	4.07407	6.19221	0	1.37931	0	0.45977	42.5456
IE056	CC22	ST22	ND	IVc	0.7585	0.5624	0.7326	0.6845	92.8397	95.7948	95.0941	94.5762	93.901	93.6382	94	93.8464	95.5907	95.2805	94.1526	95.0079	74.0605	85.5172	84.3208	81.2995	53.1312	50.1305	58.194	53.8186	0.0609013	0.0841043	0	0.0483352	1.99275	0.795229	0.117647	0.968542	20.9158	16.8299	8.07018	15.272	3.29861	6.24071	2.81792	4.11908	0.196928	0.261097	0.334448	0.264158	15.272
IE057	CC8	ST8	I	V	0.5513	0.407	0.9213	0.626533	89.9405	95.7591	95.1716	93.6237	93.033	95.6989	97.4826	95.4048	75.9059	78.8007	73.854	76.1869	19.1011	20.6054	37.0945	25.6003	47.3024	47.9245	43.1181	46.115	1.73267	1.01781	1.57068	1.44039	32.6309	32.4118	22.4424	29.1617	29.2435	36.9088	26.146	30.7661	1.84426	8.95522	1.94473	4.24807	1.12923	0.377358	0.983607	0.830065	30.7661
IE058	CC78	ST78	III	IVb	0.6919	0.5217	0.8732	0.6956	90.1973	92.695	90.6697	91.1873	84.2949	92.9806	90.0127	89.0961	70.2602	76.5591	78.9111	75.2435	35.4922	54.7445	39.4336	43.2234	16.6124	26.8908	15.3236	19.6089	1.27714	2.78746	1.19261	1.7524	7.62821	16.4147	8.77863	10.9405	19.2997	13.1183	11.1647	14.5276	3.75587	6.29371	6.97168	5.67375	0	0	0	0	14.5276
IE059	CC45	ST45	I	IVb	0.6253	0.4107	0.7844	0.6068	87.3223	91.1453	90.553	89.6735	86.193	90.0541	92.1036	89.4502	69.3654	73.1343	76.2385	72.9127	30.7054	49.1803	28.9231	36.2696	13.1507	15.942	11.0465	13.3797	2.38095	1.47662	1.57767	1.81175	6.43432	13.5135	5.82524	8.59102	9.62801	9.59488	9.75955	9.66081	2.93255	2.45902	3.38462	2.9254	0	0	0	0	9.66081
IE060	CC1	ST188	I	IVb	0.4921	0.4107	0.6253	0.509367	93.6526	98.4007	97.0443	96.3659	87.2093	95.6897	96.325	93.0747	50.7614	47.4576	53.0651	50.428	8.60927	32.2535	28.6885	23.1838	18.2692	23.2877	21.03	20.8623	2.48125	1.6835	1.90887	2.02454	7.93434	13.6015	9.34881	10.2949	3.74332	0	1.14943	1.63092	0.900901	2.8169	0	1.23927	0	0	0	0	10.2949
IE061	CC45	ST45	I	IVd	0.4366	0.3811	0.6734	0.497033	52.0472	54.047	69.2	58.4314	56.2615	56.9867	79.9881	64.4121	46.5068	53.903	49.0698	49.8265	14.5325	18.6275	25	19.3867	14.0269	5.20362	11.3009	10.1771	0	0	0	0	0.125707	0.078064	0.41816	0.20731	3.95847	1.16034	2.38372	2.50084	1.7094	0.163399	0.342466	0.738422	0.0312402	0.226244	0	0.0858281	2.50084
IE062	CC45	ST45	I	IVc	0.5032	0.4218	0.6253	0.516767	92.957	96.7159	96.4797	95.3842	92.5761	95.9964	95.9517	94.8414	78.5294	82.3529	82.059	80.9804	37.037	38.1791	44.3763	39.8641	36.2687	39.0909	38.974	38.1112	0.430108	0.391236	0.477327	0.43289	3.43107	6.27843	3.44411	4.38454	7.84844	5.28211	5.77965	6.3034	1.9975	3.56295	5.41922	3.65989	0.373134	0	0	0.124378	6.3034
IE063	CC1	ST9	II	IVb	0.6031	0.3996	0.6956	0.5661	88.8051	95.1198	92.9364	92.2871	93.0145	94.3432	92.8322	93.3966	71.7483	80.6383	74.1079	75.4982	61.1183	75.1111	65.1226	67.1173	35.1721	35.4497	41.5217	37.3812	0.406032	0.443656	0.0583771	0.302688	5.41221	7.47843	2.97203	5.28756	1.77936	2.76596	3.15353	2.56628	0.391134	0.888889	0	0.426674	0.0882613	0	0	0.0294204	5.28756
IE064	CC15	ST15	II	IVa	0.4847	0.3589	0.7141	0.519233	85.7143	95.9272	93.0033	91.5483	85.3664	88.0395	91.1168	88.1742	35.9375	47.2727	43.8776	42.3626	12.8205	22.7273	16.2791	17.2756	10.8761	25.8621	12.973	16.5704	0.387847	0.259965	0.132013	0.259942	1.11654	2.5894	1.26904	1.65833	0.297177	1.21212	0	0.503099	2.28571	0	1.16279	1.1495	0	0	0	0	1.65833
IE065	CC15	ST10021	II	IVb	0.5994	0.4218	0.8732	0.631467	89.136	95.1695	93.3376	92.5477	89.1253	92.5577	90.9561	90.8797	61.2245	75.4682	60.2118	65.6348	36.8313	39.4366	31.0044	35.7574	22.5225	31.4815	21.6495	25.2178	0.635324	0.169492	0.444162	0.416326	3.01418	2.72537	2.71318	2.81758	4.31115	3.55805	1.14345	3.00422	2.65849	3.88889	5.24017	3.92918	0	0	0	0	3.92918
IE066	CC5	ST5	II	II	0.7289	0.5735	1.1914	0.831267	26.1328	25.0487	17.868	23.0165	23.1	37.4887	37.5874	32.7254	32.4748	36.8375	28.5078	32.6067	3.96313	7.13615	6.60969	5.90299	20.9865	11.5642	17.2927	16.6145	0	0	0	0	0	0.4	0	0.133333	2.35162	1.07108	0.278396	1.2337	0.247525	0.201005	0.11396	0.187497	0.0183621	0.0558659	0	0.0247427	1.2337
IE067	CC121	ST121	IV	IVb	0.5772	0.4699	0.7067	0.5846	87.5813	92.9275	86.8267	89.1118	89.2281	92.5837	94.5243	92.112	59.4744	64.977	69.6933	64.7149	15.1163	25.641	37.1212	25.9595	15.8076	11.6505	18.8312	15.4298	0.522534	0.179051	2.28337	0.994985	4.89631	4.1866	3.6961	4.25967	3.3195	0	1.71779	1.6791	0.754717	1.62602	0	0.793579	0	0	0	0	4.25967
IE068	CC12	ST12	II	IVb	0.7622	0.4662	0.7178	0.648733	87.3711	94.2782	93.1242	91.5912	90.1437	90.8608	94.1867	91.7304	50.9268	51.0086	64.322	55.4191	24.6835	39.8964	38.2812	34.287	25.4364	31.4286	24.513	27.126	1.00592	0.440141	0.603136	0.683066	7.74047	5.52604	4.34527	5.87059	2.48175	1.10803	2.0073	1.86569	1.30841	1	0.260417	0.856276	0.498753	0	0	0.166251	5.87059
IE069	CC398	ST398	I	IVc	0.5772	0.4403	0.7437	0.587067	91.6994	97.3077	95.8797	94.9623	84.2767	94.0426	93.9571	90.7588	64.2424	70.8241	60.4582	65.1749	40.919	44.8133	38.322	41.3514	29.2789	25.2976	36.9587	30.5117	0.647059	1	0.668151	0.771737	2.26415	5.21277	1.29955	2.92549	2.16606	0.890869	1.69323	1.58339	0.819672	1.26582	0	0.695164	0.441501	0	0.100705	0.180735	2.92549
IE070	CC45	ST45	I	I	0.4144	0.3737	0.5365	0.441533	0.395778	2.01754	0.0592066	0.824175	0	2.71845	1.40073	1.37306	1.2813	3.32031	0.375738	1.65912	0.258398	0.260191	1.14286	0.553816	2.3214	0.815739	1.34529	1.49414	0	0	0	0	0	0	0	0	0.116482	0.0976562	0	0.0713794	0	0.173461	0	0.0578203	0	0	0	0	0.0713794
IE071	CC7	ST7	I	IVc	0.7289	0.4921	0.5957	0.605567	92.7039	97.651	95.1389	95.1646	94.0838	96.1506	97.0081	95.7475	52.9767	55.6582	62.6364	57.0904	50.6329	54.386	45.2915	50.1035	34.5843	32.7465	34.4392	33.9233	0.613121	1.76174	0.636574	1.00381	10.3665	9.79079	5.63867	8.59865	3.53753	1.61663	3.77834	2.9775	1.07034	2.63158	0.224215	1.30871	0.367918	0	0.315956	0.227958	8.59865
IE072	CC15	ST15	II	IVa	0.5587	0.4107	0.5032	0.490867	82.2644	88.8984	84.0376	85.0668	84.0358	81.1203	87.8698	84.342	40.3885	41.6452	39.6861	40.5733	37.0079	27.3859	12.3878	25.5939	14.1547	14.9701	18.1818	15.7689	0.167317	0.440917	0.0586854	0.222306	3.38442	3.52697	0.887574	2.59965	0.511247	0.257069	0.44843	0.405582	1.02564	0.829876	0.359066	0.738194	0	0.598802	0	0.199601	2.59965
IE073	CC8	ST8	I	II	0.3553	0.3774	0.3071	0.3466	68.6826	75.1702	71.6522	71.835	88.386	78.2852	91.7501	86.1404	79.5077	74.2714	80.3072	78.0288	7.00637	24.0137	20.017	17.0124	28.1909	21.75	36.0356	28.6588	0	0	0.0609385	0.0203128	1.73341	2.60951	4.24278	2.8619	21.9309	27.6436	21.5579	23.7108	1.482	6.16197	2.96862	3.53753	0.0958222	0.0833333	0.311804	0.163653	23.7108
IE074	CC398	ST398	I	I	0.6808	0.3589	0.6179	0.552533	17.4957	18.4861	4.43038	13.4707	13.238	15.9688	14.2205	14.4758	7.64206	10.6628	8.58164	8.96217	0.552486	1.04275	2.89427	1.4965	2.30009	1.07527	1.6654	1.68025	0	0	0	0	0	0.097371	0	0.032457	0.0653168	0	0	0.0217723	0	0.104275	0	0.0347583	0	0	0	0	0.0347583
IE075	CC5	ST5	II	III	0.6845	0.3552	0.3626	0.467433	89.2817	90.3879	92.6267	90.7654	86.7089	90.2556	93.6455	90.2033	83.0579	83.7321	93.266	86.6853	64.8877	73.0599	71.1574	69.7017	51.2925	58.5167	55.3691	55.0594	0	0	0.0576037	0.0192012	0.287687	0.319489	0.167224	0.258133	3.70861	1.81818	4.60157	3.37612	0.902151	2.54989	0.979792	1.47728	0.17234	0.125707	0.201342	0.166463	3.37612
IE076	CC1	ST1	III	IVb	0.5735	0.4773	0.7511	0.600633	92.5336	94.3686	90.1948	92.3657	86.3692	91.2417	91.0778	89.5629	50.2804	65.1376	52.6614	56.0265	17.8357	24.2424	31.761	24.613	31.2429	38.2166	25.8621	31.7739	1.01458	1.19454	2.32558	1.51157	4.4621	4.32373	3.92577	4.2372	1.82149	1.14679	1.1325	1.36693	0.404858	1.21212	0	0.538993	1.3683	0	0	0.4561	4.2372
IE077	CC5	ST5	II	IVb	0.5772	0.4366	0.5624	0.5254	96.2051	97.2222	95.9085	96.4453	91.8015	96.267	96.9306	94.9997	64.8148	78.4884	74.6382	72.6471	29.3103	48.7629	36.9176	38.3303	15.415	20.6349	22.0472	19.3657	0.647668	2.52525	0.481348	1.21809	10.9872	22.2851	15.4551	16.2425	6.17647	10.4651	2.58949	6.41035	1.49813	0	1.07527	0.8578	0	0.793651	0	0.26455	16.2425
IE078	CC45	ST45	I	III	0.4255	0.3219	0.3811	0.376167	86.6512	92.5688	90.4818	89.9006	84.7866	91.0156	94.8609	90.221	81.2287	88.4716	85.6899	85.1301	83.7868	90.7291	93.2029	89.2396	74.6763	72.6917	76.7476	74.7052	0.065703	0	0.293772	0.119825	0.0618429	0	0.120919	0.0609206	0.284414	0	0.0570125	0.113809	0.157315	0.450045	0.102987	0.236782	0.412088	0.279799	0.210793	0.300893	0.300893
IE079	CC8	ST72	I	III	0.5402	0.666	0.3293	0.511833	75.4854	78.9883	87.0541	80.5093	87.7085	80.077	85.8184	84.5346	82.4398	91.5239	87.1809	87.0482	72.3762	78.595	72.5918	74.521	46.9965	46.8165	48.3295	47.3808	0	0	0	0	0	0	0	0	0.929978	0.0942507	0	0.34141	1.33129	0.330579	0.159659	0.607176	0.109549	0	0.249616	0.119722	0.607176
IE080	CC5	ST146	II	III	0.6068	0.3552	0.4255	0.4625	92.3643	93.2584	93.1174	92.9134	90.7864	93.0841	88.5682	90.8129	83.4975	91.1559	87.959	87.5375	69.0223	79.1855	82.9657	77.0578	49.6777	51.5124	49.6987	50.2963	0	0	0	0	0.18226	0.373832	0	0.185364	3.32512	7.18039	1.39043	3.96531	1.60462	3.28054	2.02206	2.30241	0.0716161	0.487805	0.0785958	0.212672	3.96531
IE081	CC101	ST101	I	IVc	0.5106	0.3885	0.6549	0.518	92.6239	95.9684	98.1849	95.5924	89.891	95.5366	97.1888	94.2055	43.2353	52.7221	42.5532	46.1702	21.2	23.7113	20.5674	21.8262	13.5433	17.7966	26.7016	19.3472	0	0.790514	0.680658	0.490391	7.38499	9.02184	6.88468	7.76384	3.3675	2.35602	2.24586	2.65646	2.8481	2.06186	0.70922	1.87306	0.15748	0	0	0.0524933	7.76384
IE082	CC8	ST646	I	III	0.4181	0.4477	0.4292	0.431667	88.2835	95.409	94.6837	92.7921	85.638	95.7214	96.4501	92.6032	90.458	96.6055	92.6234	93.229	79.5527	88.2046	83.3763	83.7112	75.7947	70.4909	65.5194	70.6017	0	0	0.0531632	0.0177211	0.296736	1.59204	0.361011	0.749929	11.7048	15.1515	9.70605	12.1875	1.32404	3.68098	1.86856	2.29119	0.168099	0.373533	0.143237	0.22829	12.1875
IE083	CC121	ST121	IV	IVc	0.9176	0.5772	0.8658	0.786867	91.9595	98.2959	96.0046	95.42	92.3881	97.3118	95.3502	95.0167	42.4547	41.9048	46.9365	43.7653	16.8478	35.8209	17.6056	23.4248	15.7541	29.7521	29.8097	25.1053	0.119119	0.0774593	0.579039	0.258539	7.0889	7.07885	7.00412	7.05729	1.89445	3.09278	0.765864	1.9177	0	2.25564	0	0.75188	1.05668	0.826446	0.211416	0.698181	7.05729
IE084	CC15	ST15	II	IVa	0.6956	0.5106	0.7178	0.641333	88.0448	95.7176	94.7653	92.8426	80.5861	91.2985	95.602	89.1622	47.8947	54.1176	52.354	51.4554	27.7778	35.1064	20.2614	27.7152	11.2676	18.75	17.5115	15.843	0.706714	1.73913	0.541516	0.995787	3.2967	7.36278	5.55155	5.40368	1.63666	1.17647	0.564972	1.12603	2.20588	2.12766	2.61438	2.31597	0	0	0	0	5.40368
IE085	CC30	ST30	III	IVd	0.6327	0.3552	0.5291	0.505667	78.1086	77.5161	86.5947	80.7398	73.8916	72.5986	78.5385	75.0096	53.9275	62.1658	59.7496	58.6143	20.6714	16.4251	30.9951	22.6972	2.72074	0.892857	4.59016	2.73459	0.0583771	0	0	0.019459	0.184729	0.101112	0	0.0952803	0.351803	0.40107	0.178891	0.310588	0	0.302115	0	0.100705	0	0	0	0	0.310588
IE086	CC45	ST46	I	IVb	0.5106	0.3515	0.6105	0.490867	94.1143	97.5309	97.9243	96.5232	88.274	94.1748	97.4143	93.2877	57.1788	71.2121	66.5984	64.9964	28.9916	45.045	31.2039	35.0802	15.9509	14.8936	26.087	18.9772	1.48571	0.720165	1.77045	1.32544	4.67721	7.18447	9.01984	6.96051	2.76968	4.16667	3.9959	3.64408	1.2987	2.7027	1.36054	1.78731	0.204499	2.12766	0	0.777386	6.96051
IE087	CC1	ST188	I	IVc	0.6179	0.4292	0.6438	0.563633	94.0733	96.2608	96.1582	95.4974	91.4662	95.8454	93.75	93.6872	64.4357	75.923	71.7246	70.6944	61.2489	77.0548	54.2731	64.1923	52.1798	55.5556	55.4985	54.4113	0.058651	0.479386	0.508475	0.348837	3.09278	9.17874	1.20192	4.49115	2.2779	4.3722	2.19378	2.94796	0.631199	1.67286	0.440529	0.914863	0.384007	0	0.146628	0.176878	4.49115
IE088	CC5	ST146	II	IVb	0.5254	0.4995	0.5698	0.531567	91.2935	96.5839	95.0119	94.2964	89.3366	92.4119	94.0828	91.9438	46.4945	52.3573	50.4979	49.7832	27.4194	35.2941	22.6872	28.4669	17.8112	24.6835	19.1413	20.5453	1.1194	2.38095	2.79097	2.09711	10.1054	11.9241	6.45508	9.49486	4.67405	6.13027	3.99667	4.93366	1.35747	3.92157	1.98238	2.42047	0.214592	0	0	0.0715307	9.49486
IE089	CC5	ST3014	II	IVb	0.6068	0.4588	0.555	0.5402	93.9428	95.7968	95.365	95.0349	92.0786	95.7522	96.4841	94.7716	64.497	69.279	70.2226	67.9995	25.1572	42.8571	43.131	37.0484	17.1617	27.4194	24.5455	23.0422	1.79473	0.262697	1.04287	1.03343	10.4229	18.2301	10.8934	13.1821	2.95567	3.5503	3.15399	3.21999	0.411523	2.83019	0	1.08057	0.330033	0	0	0.110011	13.1821
IE090	CC30	ST30	III	IVd	0.6031	0.407	0.518	0.509367	93.4769	96.5844	96.3231	95.4615	92.9236	94.5283	93.3333	93.5951	70.6806	77.5429	76.9688	75.0641	27.7778	47.2603	41.8733	38.9705	5.38117	1.44928	5.55556	4.12867	0.0615385	0.664137	0	0.241892	0.869025	0.754717	0.110193	0.577978	1.80505	1.0568	0.371471	1.07777	0.70922	0.684932	0	0.464717	0	0	0	0	1.07777
IE091	CC398	ST398	I	IVc	0.777	0.444	0.7215	0.6475	93.3127	96.7339	97.4463	95.831	94.1542	97.6337	98.0963	96.6281	76.5896	78.3133	84.2866	79.7298	50.3548	60.473	50	53.6093	33.711	45.8763	41.0148	40.2007	0.123839	0.67243	0.580383	0.458884	3.9801	8.50131	7.16685	6.54942	5.85842	11.8761	4.96543	7.56665	2.81385	8.78378	5.42522	5.67428	0.162075	0	0.211416	0.124497	7.56665
IE092	CC45	ST45	I	IVc	0.9472	0.3256	0.4736	0.582133	92.0625	92.5669	94.766	93.1318	91.606	89.0771	93.5313	91.4048	68.864	77.2727	85.7664	77.301	45.8805	55.4496	51.3043	50.8781	26.0577	37.8556	31.3697	31.761	0.5	0	0	0.166667	2.9099	0.338696	0.636267	1.29495	3.63128	3.65613	2.98054	3.42265	1.36286	1.9544	2.71739	2.01155	1.31363	0	0	0.437877	3.42265
IE093	CC15	ST15	II	IVa	0.6993	0.481	0.7548	0.645033	94.3305	97.7011	97.0688	96.3668	81.6899	91.8033	95.0988	89.5307	43.6782	54.1667	58.6111	52.152	24.1667	33.871	16.0221	24.6866	15.7895	22.8261	23.3503	20.6553	2.59349	2.08986	0.338219	1.67386	0.902379	6.11028	4.74308	3.91858	0.754717	0.595238	0.277778	0.542578	0	2.5641	0.552486	1.03886	0	0	0	0	3.91858
IE094	CC8	ST8	I	V	0.5994	0.4662	0.7733	0.612967	94.898	97.9716	98.5624	97.144	90.1866	95.6476	96.6993	94.1778	78.4834	71.9344	81.9934	77.4704	22.5122	43.5115	31.8977	32.6405	50.7229	49.8861	57.6829	52.764	0.752315	1.21704	7.13053	3.0333	29.1031	21.0191	20.5379	23.5534	38.9642	29.7927	33.4251	34.0607	1.40389	6.57277	1.74966	3.24211	0.421687	0.911854	0.609756	0.647766	34.0607
IE095	CC15	ST15	II	IVb	0.3774	0.3108	0.4033	0.363833	93.3874	95.5046	91.2101	93.3674	90.8156	92.7495	97.5725	93.7125	59.4156	60.4895	75.0654	64.9902	32.483	45.6044	37.3171	38.4682	16.6016	23.5294	19.0184	19.7165	0.249532	0.183486	0.353982	0.262333	3.53535	7.9096	6.98638	6.14378	4.14828	2.44755	5.82461	4.14015	3.03867	3.84615	8.53659	5.14047	0	0	0	0	6.14378
IE096	CC398	ST398	I	IVc	0.6475	0.4403	0.3885	0.4921	94.5189	98.0822	96.5711	96.3907	88.7333	95.615	96.5674	93.6386	69.5085	67.6423	63.2018	66.7842	42.522	50.5338	39.4464	44.1674	44.0531	41.779	43.7348	43.189	0.426309	1.55251	0.623441	0.86742	1.82704	5.02674	1.10104	2.65161	5.01505	5.04065	1.97269	4.00946	2.51479	3.55872	3.30189	3.12513	0	0.539084	0.0808407	0.206642	4.00946
IE097	CC8	ST8	I	V	0.4033	0.3441	0.5772	0.441533	92.2872	94.4502	95.2239	93.9871	87.055	92.2727	91.9638	90.4305	90.3335	89.0653	87.9511	89.1166	42.6243	53.9554	41.3333	45.971	49.4367	47.0255	53.6141	50.0254	0	0.102775	0.179104	0.0939597	2.26537	4.90909	1.47142	2.88196	29.9039	21.3404	17.4919	22.9121	2.0436	11.7647	6.19048	6.66626	0.107296	0.16129	0.624025	0.297537	22.9121
IE099	CC5	ST10022	II	III	0.8658	0.3626	0.4477	0.5587	95.5971	93.5707	98.2259	95.7979	96.7595	92.1186	94.4313	94.4365	96.1197	91.2326	94.6712	94.0078	94.077	92.3005	87.9301	91.4359	83.8199	81.0478	78.6454	81.171	1.81618	0	0	0.605393	3.63843	0.762712	0.118483	1.50654	7.3104	1.21528	0.80429	3.10999	2.71845	1.87793	0.582319	1.72623	0.984875	1.1813	0.314582	0.826919	3.10999
[truncated: 21 more columns]

## Sheet: THP1
Isolate	Clonal Complex	Sequence Type	agr Type	Phenotypic Group	OD600_1	OD600_2	OD600_3	OD600_avg	inf_0.5_1	inf_0.5_2	inf_0.5_3	inf_0.5_avg	inf_1.5_1	inf_1.5_2	inf_1.5_3	inf_1.5_avg	inf_3_1	inf_3_2	inf_3_3	inf_3_avg	inf_6_1	inf_6_2	inf_6_3	inf_6_avg	inf_48_1	inf_48_2	inf_48_3	inf_48_avg	rep_0.5_1	rep_0.5_2	rep_0.5_3	rep_0.5_avg	rep_1.5_1	rep_1.5_2	rep_1.5_3	rep_1.5_avg	rep_3_1	rep_3_2	rep_3_3	rep_3_avg	rep_6_1	rep_6_2	rep_6_3	rep_6_avg	rep_48_1	rep_48_2	rep_48_3	rep_48_avg	max(rep_avg)
BJI001	CC25	ST25	I	IVa	0.8399	0.5	0.77515	0.705017	81.1446	71.9909	51.4625	68.1993	59.5359	56.7961	59.5011	58.611	33.1801	35.8366	34.1641	34.3936	31.2139	17.6471	32.5648	27.1419	23.5023	23.7363	17.9012	21.7133	20.2751	14.0901	5.02742	13.1309	14.0917	10.3762	14.8936	13.1205	1.83824	8.3004	3.946	4.69488	1.85185	1.20192	1.15274	1.40217	0.460829	0.43956	0	0.30013	13.1309
BJI002	CC101	ST101	I	IVc	0.5661	0.48	0.60865	0.551583	70.1941	79.5837	61.949	70.5756	54.3203	58.4393	57.2734	56.6777	61.1549	49.6389	64.4223	58.4054	54.9654	57.493	53.2138	55.2241	27.4359	45.3767	16.5179	29.7768	7.62477	7.77998	0.696056	5.36694	6.50407	3.58382	7.07513	5.72101	1.11549	1.83848	2.41064	1.7882	1.00077	1.74216	0.597907	1.11361	0	0.530035	0	0.176678	5.72101
BJI003	CC15	ST15	II	III	0.5328	0.37	0.53095	0.477917	81.7492	69.9133	87.1106	79.591	85.7334	79.2364	83.5443	82.838	73.9789	78.8854	66.1314	72.9986	70.4707	64.7324	65.4751	66.8927	65.6904	75.9166	60.8383	67.4818	9.50469	8.56706	9.83506	9.30227	11.7254	13.546	11.6335	12.3016	1.58103	1.41804	1.34185	1.44697	1.09607	2.62108	0.728745	1.48196	2.00837	5.24802	1.70683	2.98774	12.3016
BJI006	ND	ND	III	I	0.6475	0.43	0.57535	0.55095	49.9104	39.8865	38.4127	42.7365	46.9857	39.8819	25.2325	37.3667	40.7545	34.174	42.3102	39.0796	42.4867	33.599	32.4266	36.1708	49.4131	36.6111	35.0592	40.3611	3.44982	3.25077	0.571429	2.42401	6.02853	2.03972	1.05394	3.04073	1.48423	0.82012	0.833333	1.04589	3.05851	2.0202	0.894309	1.99101	1.90736	0.965759	0.900901	1.25801	3.04073
BJI008	CC8	ST8	I	V	0.6771	0.41	0.74925	0.612117	70.7775	65.6283	51.0833	62.4964	58.2402	47.9319	51.7881	52.6534	47.4665	42.6189	47.3297	45.805	29.4554	32.733	30.3237	30.8374	16.443	27.9221	14.5455	19.6369	8.35567	7.70855	2.58333	6.21585	9.04229	6.50852	5.03311	6.86131	1.11773	3.27363	4.64666	3.01267	5.52805	5.54348	4.40678	5.15944	0	1.08225	0.454545	0.512265	6.86131
BJI009	CC5	ST5	II	IVa	0.703	0.41	0.78255	0.63185	66.0957	64.5697	52.5487	61.0714	50.8862	55.8991	65.9649	57.5834	47.4539	54.522	48.8971	50.291	38.0282	23.3209	34.434	31.9277	17	16.1342	17.6056	16.9133	8.91524	8.24926	2.68767	6.61739	17.9153	11.6719	15.9298	15.1723	2.06642	5.62016	2.5641	3.41689	0.948367	1.42077	0.786164	1.05177	0.5	1.10585	0	0.535283	15.1723
BJI010	CC30	ST34	III	I	0.5069	0.47	0.59385	0.523583	37.9883	52.4465	45.8225	45.4191	32.8729	34.7176	20.9494	29.5133	32.7979	28.8462	26.3318	29.3253	33.8373	22.8146	36.8308	31.1609	36.0759	32.8947	22.6087	30.5264	2.33498	4.43425	0.522193	2.43047	4.09761	2.27021	0.253165	2.207	0.468541	0.990676	1.14155	0.866922	0.575954	1.10837	0.21645	0.633591	2.46609	1.78019	0.869565	1.70528	2.43047
BJI012	CC8	ST8	I	V	0.6327	0.97	0.70115	0.76795	67.7392	64.1628	54.5523	62.1514	73.9276	62.5442	77.2727	71.2482	57.5485	47.8873	50.4117	51.9492	59.0573	49.6129	45.7346	51.4683	35.3403	31.2076	21.2766	29.2748	6.52081	7.30308	1.50489	5.10959	14.776	10.4829	17.9183	14.3924	1.7313	3.9804	3.28022	2.99731	3.11731	5.74194	5.92417	4.92781	1.3089	1.35685	1.23457	1.30011	14.3924
BJI014	CC15	ST15	II	V	0.629	0.41	0.64565	0.56155	72.5336	68.6324	53.876	65.014	61.7593	42.2741	49.9347	51.3227	42.9652	45.9387	43.6782	44.194	38.9362	41.1955	33.1776	37.7698	17.207	31.1213	10.7595	19.6959	4.25163	5.69395	2.4031	4.11623	9.72222	6.16375	14.6036	10.1632	0.75643	5.32623	3.23529	3.10598	3.08511	4.7482	1.86916	3.23416	1.74564	1.34328	0	1.02964	10.1632
BJI015	CC5	ST5	II	III	0.9805	0.34	0.77885	0.699783	82.5184	76.0749	78.4401	79.0111	72.9645	68.4327	70.6991	70.6988	75.5837	60.7261	66.1295	67.4798	68.2274	54.6729	49.0566	57.319	34.2799	46.2209	31.3636	37.2881	11.2073	9.71168	8.94103	9.95334	13.2704	10.1545	10.8207	11.4152	2.53502	1.59516	2.18424	2.10481	3.8796	2.80374	2.20126	2.96153	2.23124	2.61375	0.454545	1.76651	11.4152
BJI017	CC3661	ST3661	III	IVd	0.4218	0.31	0.36815	0.36665	64.2956	65.7373	52.7838	60.9389	45.6315	45.5635	42.8379	44.6776	43.3962	27.6944	32.7911	34.6272	39.7436	33.5476	25.507	32.9327	50.5535	53.6484	27.3649	43.8556	1.57044	3.59249	0.506146	1.88969	3.65622	2.15827	1.15642	2.32364	0.650618	0.347705	0.513699	0.504007	0.468019	0.892244	0	0.453421	2.75689	1.82421	0.366972	1.64936	2.32364
BJI018	CC30	ST34	III	IVd	0.4292	0.56	0.42735	0.472183	76.2113	70.687	80.9435	75.9473	68.4673	73.2432	65.505	69.0718	69.546	70.871	58.1565	66.1912	71.4712	56.8531	60.389	62.9044	65.3061	56.2842	51.9343	57.8415	4.5395	4.68193	6.89013	5.37052	5.97277	5.83784	6.26108	6.0239	1.8285	1.28348	3.41945	2.17714	2.93926	4.48718	1.32062	2.91569	2.84264	3.20062	3.80739	3.28355	6.0239
BJI019	CC22	ST22	I	III	0.592	0.35	0.48285	0.47495	85.2113	74.5389	85.8297	81.86	88.1924	84.4634	88.3562	87.004	75.6229	64.3985	65.8031	68.6082	62.8082	63.42	68.0312	64.7531	75.0294	71.0835	64.321	70.1446	9.24296	11.9365	9.81976	10.3331	13.2246	17.7256	14.726	15.2254	2.28956	3.64725	3.74813	3.22831	2.46575	2.77935	0.692308	1.97914	3.298	8.05271	5.4321	5.59427	15.2254
BJI020	CC5	ST5	II	IVa	0.6179	0.38	0.65675	0.55155	75.5483	63.0715	62.7482	67.1227	62.3679	53.9914	68.5379	61.6324	49.683	61.3027	52.4286	54.4714	52.2936	31.9703	33.1818	39.1486	29.5385	25.7396	23.7288	26.3356	12.5992	11.6061	5.03049	9.74526	12.0507	11.9456	9.66057	11.219	1.18859	4.75096	2.86396	2.9345	1.73293	1.95167	0.631579	1.43873	0.923077	0.295858	0	0.406312	11.219
BJI021	CC1165	ST1165	I	IVd	0.481	0.74	0.48655	0.569183	79.5384	63.6831	63.8684	69.03	67.2512	65.0573	56.9966	63.1017	63.069	56.7077	63.3215	61.0327	45.7258	48.7123	49.6269	48.0217	34.9372	40	29.878	34.9384	7.27918	2.36626	3.6266	4.42401	8.60895	9.66825	8.3959	8.89103	5.1395	6.35126	4.46009	5.31695	3.70968	6.32818	2.98507	4.34098	5.23013	5.69878	4.82759	5.25217	8.89103
BJI022	CC25	ST25	I	IVa	0.4699	0.45	0.50135	0.47375	59.3131	49.5584	63.3188	57.3968	71.9635	60.5809	66.9301	66.4915	46.4613	56.5188	51.8868	51.6223	41.9753	29.4437	51.7289	41.0493	27.204	35.6282	20.6304	27.8209	2.73007	2.33766	4.73071	3.26615	7.76256	7.58743	7.35562	7.56854	1.44168	3.76344	1.86986	2.35833	0.543478	1.69218	0.814111	1.01659	0.503778	1.0327	0.719424	0.751967	7.56854
BJI024	CC5	ST5	II	IVa	0.5957	0.41	0.57165	0.525783	68.4932	68.4737	68.4327	68.4665	70.654	62.5466	75.5346	69.5784	60.9848	67.0893	60.3526	62.8089	45.0213	30.6312	46.1194	40.5906	35	48.6258	22.1973	35.2744	6.72089	14.4211	6.54893	9.23031	11.0585	11.8012	15.4717	12.7771	2.80303	4.20749	4.79549	3.93534	3.48936	2.41337	2.98507	2.9626	0.225734	0.902062	0.896861	0.674886	12.7771
BJI025	CC15	ST15	II	IVc	0.6068	0.35	0.50505	0.487283	71.524	64.8099	71.8499	69.3946	71.9796	61.1523	76.228	69.7866	69.5421	69.5727	60.0561	66.3903	66.2704	50.3671	61.3139	59.3171	47.025	44.3801	44.0678	45.1576	5.88727	6.96304	7.30563	6.71865	11.013	6.90245	10.0667	9.32738	2.52157	3.40647	4.9054	3.61115	4.75483	2.90206	3.50365	3.72018	3.26296	2.08575	2.25989	2.5362	9.32738
BJI026	CC15	ST15	II	I	0.6142	0.67	0.44215	0.57545	62.8285	56.4225	57.9301	59.0604	68.813	57.3801	46.5625	57.5852	64.2075	59.3846	59.673	61.0884	43.8102	39.4108	48.8095	44.0102	40.9915	48.7936	38.1443	42.6431	5.66198	4.51168	2.7027	4.29212	7.35874	5.10455	2.875	5.11276	1.7531	1.9347	2.88184	2.18988	2.3569	1.76391	1.66667	1.92916	0.592593	1.87668	0.687285	1.05219	5.11276
BJI027	CC59	ST59	ND	IVa	0.5143	0.3	0.51615	0.443483	75.5873	73.9044	66.4258	71.9725	64.175	56.6148	51.5944	57.4614	32.1823	34.2105	30.3303	32.241	36.8671	23.9386	42.3077	34.3711	25.3165	30.1775	20	25.1647	8.63126	7.56972	7.88436	8.02845	10.4097	9.83419	10.7931	10.3457	0.552486	1.95814	1.5015	1.33738	0.632911	0.993677	0	0.542196	0.722892	0.295858	0.719424	0.579391	10.3457
BJI028	CC78	ST78	III	IVb	0.5698	0.42	0.52355	0.50445	75.4508	66.2711	77.7778	73.1666	63.9866	59.4306	59.3962	60.9378	53.125	47.946	55.1643	52.0784	49.2375	32.4793	47.6744	43.1304	26.0355	21.8345	20.9091	22.9264	9.61627	6.4419	6.49065	7.51627	11.998	7.56914	9.88679	9.81798	1.47783	3.00061	3.21337	2.56394	2.16963	1.73323	1.11607	1.67298	0.591716	0.199402	0	0.263706	9.81798
BJI029	CC5	ST5	II	IVa	0.4588	0.57	0.45325	0.494017	69.3941	64.377	64.9233	66.2315	69.5149	75.2056	64.8521	69.8575	64.1842	65.6322	59.8961	63.2375	26.777	29.4974	30.8282	29.0342	30.1047	28.0198	24.8252	27.6499	6.76692	4.2066	3.27755	4.75036	11.7453	10.6933	9.87984	10.7728	1.08328	4.44316	3.3256	2.95068	1.26582	0.765306	1.38037	1.13717	2.64151	2.81837	1.28713	2.249	10.7728
BJI030	CC15	ST15	II	IVa	0.444	0.4	0.45325	0.432417	72.096	67.9944	69.4247	69.8384	71.9489	60.9473	64.4825	65.7929	74.2938	62.3384	62.0894	66.2405	46.6667	39.0031	51.2644	45.6447	40.804	53.7938	38.9908	44.5295	5.00842	5.68245	4.25532	4.98206	11.4243	10.6345	10.2633	10.774	1.69492	3.87779	3.88727	3.15333	1.05263	2.3053	1.83908	1.73234	2.85171	4.0856	1.04987	2.66239	10.774
BJI031	CC25	ST25	I	III	0.3885	0.35	0.37925	0.372583	61.1013	59.0731	75.302	65.1588	76.1672	65.6514	63.5649	68.4612	57.6543	46.916	49.7229	51.4311	20.9634	25.8891	35.0356	27.296	49.3857	26.1587	25.7426	33.7623	1.71806	1.49331	3.42282	2.2114	6.22499	6.76819	3.29236	5.42851	0.19685	0.773595	1.53397	0.834805	0.894569	0.424628	1.30641	0.875202	0.737101	1.33333	0.990099	1.02018	5.42851
BJI033	CC30	ST30	III	IVd	0.3663	0.76	0.34225	0.489517	80.5655	76.672	88.7668	82.0014	75.5906	79.5031	77.0435	77.3791	71.4938	67.2747	68.764	69.1775	61.5033	62.0041	75.5158	66.3411	67.5	68.1325	74.6106	70.081	2.9623	5.29695	5.39846	4.55257	4.76815	11.0766	4.28986	6.71154	4.86453	1.60944	6.91011	4.46136	3.70146	2.06545	5.40356	3.72349	1.25	6.35179	3.6871	3.76296	6.71154
BJI034	CC398	ST398	I	II	0.3885	0.39	0.32745	0.36865	65.1685	51.4344	76.5834	64.3954	67.5072	65.4631	61.7666	64.9123	39.8224	41.0557	45.6011	42.1597	55.4113	54.4147	58.7692	56.1984	54.6017	50.6421	48.9899	51.4112	1.4261	1.01729	2.20802	1.55047	4.00992	2.45945	1.4629	2.64409	0.126823	0.105152	0.166389	0.132788	0	0.521648	0.369231	0.29696	5.37459	0.176678	0.126263	1.89251	2.64409
BJI035	CC5	ST5	II	III	0.6845	0.45	0.35705	0.497183	66.2121	72.5431	79.8228	72.8593	70.4436	68.9369	56.2882	65.2229	71.457	70.5597	71.932	71.3162	72.556	60.3053	76.0257	69.629	65.2101	71.042	77.2269	71.1597	3.43159	3.03951	10.0886	5.5199	10.0977	12.7222	8.48602	10.4353	7.57689	7.29872	13.5305	9.4687	16.2326	9.77099	13.0862	13.0299	8.80542	10.1324	14.4538	11.1305	13.0299
BJI040	CC5	ST5	II	V	0.4662	0.35	0.43845	0.418217	72.8366	63.2561	74.3284	70.1404	77.1994	78.3951	69.4232	75.0059	68.0083	65.7113	52.1973	61.9723	66.087	55.6183	62.5889	61.4314	46.8817	49.7389	36.1607	44.2604	4.99769	9.60995	4.70149	6.43638	10.3178	19.6159	10.2204	13.3847	1.73491	2.5013	4.75336	2.99652	5.13834	6.04752	4.06852	5.08479	8.92704	4.62366	2.7972	5.4493	13.3847
BJI041	CC45	ST45	I	IVa	0.444	0.31	0.44955	0.401183	72.1747	70.7536	80.0857	74.338	76.7496	77.0574	75.7113	76.5061	73.4243	68.8852	68.1626	70.1574	66.7433	58.6957	56.0575	60.4988	41.6476	64.8678	59.1837	55.233	3.33183	5.96933	5.99572	5.09896	15.8784	11.3466	10.3723	12.5324	3.10278	4.6589	7.79001	5.1839	5.90994	5.07246	6.10329	5.69523	3.83066	6.71806	6.37755	5.64209	12.5324
BJI042	CC5	ST5	II	IVa	0.5032	0.3	0.49025	0.43115	76.1359	69.5552	62.9257	69.5389	69.5674	74.6835	69.9661	71.4057	57.7667	47.7695	51.3674	52.3012	57.8676	40.5355	46.087	48.1634	36.1472	44.6809	37.3377	39.3886	8.38112	4.11732	3.63777	5.37874	13.3267	16.4557	11.7966	13.8597	0.810979	3.40768	1.94363	2.0541	2.22428	5.06512	1.1994	2.8296	2.7833	2.39808	1.4245	2.20196	13.8597
BJI043	CC45	ST45	I	IVc	0.4292	0.29	0.40145	0.37355	60.6211	62.9014	72.5	65.3408	70.8566	71.1823	73.0918	71.7102	54.4226	56.6632	50.099	53.7283	66.1599	58.6798	56.584	60.4746	52.2282	55.3214	57.6812	55.0769	3.46535	2.69542	3.81944	3.32674	7.96089	9.66749	6.8564	8.16159	1.46905	2.88671	3.23432	2.53003	4.56048	3.0551	2.8626	3.49273	2.31729	2.63435	1.20846	2.05337	8.16159
BJI045	CC25	ST25	I	IVc	0.4588	0.64	0.49765	0.53215	73.7387	62.9007	72.0897	69.5764	72.0657	76.4045	68.4803	72.3168	47.4619	48.2254	52.6667	49.4513	31.3397	36.7028	45.3694	37.804	54.2169	44.6809	37.3377	45.4118	6.64079	5.65097	5.56761	5.95312	8.77881	9.23393	4.56535	7.52603	2.42967	2.17519	2.97498	2.52661	0.797448	1.71699	0.936524	1.15032	2.32558	1.06383	0.649351	1.34625	7.52603
BJI048	CC30	ST34	III	IVc	0.4181	0.29	0.39035	0.36615	76.5875	73.237	81.4055	77.0767	64.7696	76.9376	66.8878	69.5317	41.8468	58.3377	45.3393	48.5079	30.3559	31.1331	37.2566	32.9152	32.5581	32.8138	34.5098	33.2939	3.49892	4.70085	4.66418	4.28798	5.19422	6.8133	2.41255	4.80669	0.357356	1.84114	0.917993	1.03883	0.628053	0.49505	0.508044	0.543716	1.06635	0.269784	0.390625	0.575586	4.80669
BJI050	CC25	ST27	II	IVc	0.4366	0.36	0.43105	0.409217	65.7803	61.4646	60.0511	62.432	70.9693	64.3945	59.8642	65.076	58.0517	53.4814	49.3986	53.6439	57.0538	30.3465	42.163	43.1878	38.0208	47.6847	38.4444	41.3833	3.57454	2.64106	1.70358	2.63973	7.45251	8.77447	4.64022	6.95573	1.723	5.34214	3.86598	3.64371	1.2109	3.31785	2.03106	2.1866	1.05079	1.87192	1.06952	1.33074	6.95573
BJI051	CC45	ST45	I	IVc	0.3774	0.77	0.35335	0.50025	65.2952	51.4129	67.0597	61.2559	66.881	54.7564	54.1878	58.6084	38.8489	46.7137	37.4067	40.9898	40.9414	37.357	46.2578	41.5187	32.7089	44.1475	38.3302	38.3955	2.99642	1.13945	2.27987	2.13858	2.36715	3.19026	3.6802	3.0792	1.25078	2.33569	1.01833	1.53493	2.30906	1.71625	1.93349	1.98627	2.89256	1.89723	1.1583	1.9827	3.0792
BJI053	CC30	ST30	III	IVa	0.4958	0.44	0.46805	0.46795	64.7668	64.0969	65.7534	64.8724	71.7151	62.235	71.9897	68.6466	64.2857	61.2742	61.0791	62.213	56.1594	42.3466	42.5684	47.0248	43.2188	57.7381	44.1441	48.367	4.14508	5.01101	4.02901	4.39503	9.07723	7.07779	4.76497	6.97333	1.86856	2.60388	5.39568	3.28937	1.23188	0.888889	0.951249	1.02401	5.07881	3.85396	4.14414	4.35897	6.97333
BJI055	CC22	ST22	I	IVc	0.5032	0.35	0.45695	0.436717	77.7225	66.9767	72.0273	72.2422	52.0132	30.9868	37.759	40.253	47.3575	35.3034	54.1272	45.596	44.5055	31.9392	40.4844	38.9764	35.3801	28.733	40.2778	34.797	2.24806	1.45822	3.7037	2.46999	7.88748	0.180505	7.75134	5.27311	2.6943	3.58911	2.43572	2.90638	2.74725	1.52091	1.38408	1.88408	1.7931	0.452489	0	0.74853	5.27311
BJI056	CC30	ST30	III	IVc	0.4144	0.29	0.41255	0.372317	77.6278	68.3628	61.1262	69.0389	66.21	64.2068	67.145	65.8539	49.0748	56.8372	50.5922	52.1681	41.419	43.5644	35.313	40.0988	26.935	31.625	32.1739	30.2446	6.41273	1.60514	1.27157	3.09648	7.76256	4.22198	4.52397	5.50284	1.76991	2.44094	3.29949	2.50345	0.652884	1.4978	0.481541	0.877408	0.309598	1.36752	0.271739	0.649619	5.50284
BJI058	CC5	ST5	II	IVc	0.4329	0.6031	0.53095	0.522317	80.9318	78.5831	76.4331	78.6493	78.9668	70.3219	76.091	75.1266	61.2518	57.976	52.8885	57.3721	41.2349	34.926	34.3158	36.8256	27.439	46.822	24.2857	32.8489	4.57291	3.21526	5.41401	4.40073	8.34871	5.40098	9.46527	7.73832	2.03938	2.52052	3.45727	2.67239	2.0582	2.29956	1.57895	1.9789	0.479616	1.90555	1.63265	1.33927	7.73832
BJI060	CC30	ST30	III	IVd	0.333	0.32	0.34965	0.334217	76.207	69.1719	76.9745	74.1178	74.6416	67.1344	72.8288	71.5349	64.7372	64.8943	57.5589	62.3968	72.061	67.4361	61.0322	66.8431	62.9921	60.9537	60.7178	61.5545	3.47977	2.25367	1.33657	2.35667	5.77957	2.26659	3.50195	3.84937	0.73187	0.508647	2.85006	1.36353	1.37881	0.16269	0.972326	0.837942	3.14961	3.38632	4.00372	3.51322	3.84937
BJI062	ND	ND	II	IVb	0.4329	0.34	0.43105	0.401317	79.4376	77.1806	86.904	81.1741	82.737	78.1178	73.5849	78.1466	64.9775	63.3914	62.2117	63.5269	45.5063	48.7709	54.1313	49.4695	51.3901	52.1608	36.0097	46.5202	8.08436	2.25564	6.2764	5.5388	16.6968	13.8568	10.1496	13.5677	1.66774	4.01479	5.32229	3.66827	2.53165	2.90503	0.849421	2.09537	4.33333	2.24215	1.45985	2.67844	13.5677
BJI063	CC97	ST97	I	IVc	0.5069	0.64	0.49395	0.54695	82.6757	77.969	81.1458	80.5968	78.7639	73.1053	77.6178	76.4957	51.9526	54.717	62.6623	56.444	47.2006	33.6465	41.1765	40.6745	48.554	45.177	37.037	43.5893	10.9751	12.1056	5.43872	9.50647	13.1537	5.91716	12.4346	10.5018	0.906555	4.25815	5.68182	3.61551	2.9549	1.87874	0.808081	1.88057	1.02639	2.0936	1.0582	1.39273	10.5018
BJI064	CC398	ST398	I	III	0.407	0.41	0.55685	0.45795	80.0089	71.5582	84.875	78.814	81.7407	73.8858	85.2193	80.2819	67.6048	65.0321	68.4143	67.0171	53.9313	51.2821	61.0247	55.4127	41.3093	52.6682	58.5424	50.84	5.22088	10.9925	7.5	7.90446	10.9915	19.5229	17.8423	16.1189	1.4384	1.17773	5.81841	2.81151	1.52188	1.19658	2.74474	1.82107	1.32827	2.08817	2.27001	1.89548	16.1189
BJI065	CC398	ST398	I	IVa	0.5439	0.4	0.53835	0.494083	74.3293	69.9153	76.9492	73.7313	64.6154	64.8917	75.1757	68.2276	63.8188	68.2687	65.5214	65.8696	61.9758	55.6122	65.3488	60.9789	72.3118	70.556	64.5233	69.1304	6.01295	7.36229	4.20339	5.85954	5.8371	6.43651	4.78632	5.68664	2.53772	5.09554	7.59494	5.07607	4.83298	5.0774	3.06122	4.32387	3.54767	7.98747	5.40166	5.6456	5.85954
BJI066	CC398	ST398	I	IVa	0.592	0.44	0.56055	0.53085	84.1567	70.0552	79.5035	77.9051	67.9254	71.1045	72.9608	70.6636	64.1913	72.3199	71.6058	69.3723	56.9129	50.8749	67.9452	58.5777	69.4019	63.8468	61.9048	65.0512	4.85187	7.40132	4.67033	5.64117	21.1861	12.0597	10.086	14.4439	3.20957	6.52297	9.16609	6.29954	5.85223	9.91575	5.33333	7.03377	4.03338	6.46449	5.67766	5.39184	14.4439
BJI067	CC5	ST5	II	III	0.518	0.78	0.39775	0.56525	77.0189	77.005	83.1927	79.0722	75.5405	75.7536	67.519	72.9377	71.9672	75.6317	63.9827	70.5272	71.6906	69.6141	71.3235	70.8761	72.9805	72.549	69.3089	71.6128	11.1214	8.705	11.0967	10.3077	14.5946	15.4653	14.0918	14.7172	5.57377	4.78796	10.9091	7.09028	6.21469	4.98575	8.57843	6.59296	8.83978	10.1135	13.0081	10.6538	14.7172
BJI068	CC45	ST45	I	IVa	0.3811	0.78	0.37555	0.512217	74.6971	75.1199	78.4595	76.0922	78.6312	71.5349	62.2072	70.7911	68.4831	66.1105	67.2999	67.2978	66.549	62.2088	73.4142	67.3907	73.4921	70.4316	72.3404	72.088	4.54959	5.80714	5.5483	5.30168	8.56721	5.78465	8.0148	7.45555	3.97644	3.07785	4.95114	4.00181	6.17829	3.54752	4.41729	4.71437	5.55556	6.61157	4.34783	5.50499	7.45555
BJI070	CC15	ST15	II	IVc	0.3811	0.4	0.34965	0.376917	80.3376	75.5137	71.5536	75.8016	67.3498	59.7488	58.1442	61.7476	49.5847	43.3036	56.8493	49.9125	46.59	43.6482	44.898	45.0454	47.7231	41.2331	46.2687	45.075	5.88504	3.36459	1.70092	3.65018	7.59199	4.2961	3.51213	5.13341	0.702875	1.20321	3.50076	1.80228	1.05356	1.61812	2.28013	1.6506	1.49254	0.770713	0.625	0.962751	5.13341
BJI071	CC8	ST72	I	IVa	0.63825	0.61	0.50135	0.5832	71.6068	68.4679	66.1475	68.7407	57.5446	50.8772	61.7213	56.7144	40.5562	31.9606	43.4231	38.6466	39.2941	34.2258	44.4853	39.3351	46.176	38.4201	42.1687	42.2549	8.78244	7.72914	1.24611	5.91923	7.42706	3.09598	6.7753	5.76611	2.3175	2.86482	1.37741	2.18658	1.87861	1.6298	1.83824	1.78222	1.69492	2.1544	2.40964	2.08632	5.91923
BJI072	CC15	ST15	II	IVa	0.63825	0.65	0.57535	0.6212	82.5728	80.4905	73.395	78.8194	63.9506	55.2757	54.9867	58.071	50.0402	57.1543	46.8104	51.335	29.2568	30.7058	35.4472	31.8033	25.6604	41.906	33.7278	33.7647	15.7282	14.4178	5.48924	11.8784	13.679	12.1852	10.5718	12.1453	6.82731	7.31511	8.3558	7.49941	1.31703	2.74977	1.78862	1.95181	1.54143	1.71053	1.18343	1.47846	12.1453
BJI073	CC25	ST25	I	IVc	0.69005	0.43	0.46805	0.529367	69.8036	74.6494	78.3353	74.2628	74.3886	77.0833	68.26	73.244	56.014	67.0747	52.138	58.4089	51.0156	45.0066	53.7736	49.9319	44.2901	56.347	48.2916	49.6429	6.25857	7.5718	6.8477	6.89269	18.1481	12.6667	11.9244	14.2464	6.74525	5.20196	7.42686	6.45802	4.14062	4.86202	4.15094	4.38453	2.0595	4.10959	2.05011	2.73973	14.2464
BJI074	CC5	ST5	II	IVb	0.44955	0.4	0.53095	0.460167	79.4323	77.2125	75.9974	77.5474	77.6126	72.6218	75.1884	75.1409	60.5946	61.6613	57.221	59.8256	46.9898	47.1102	56.1613	50.0871	67.9426	66.5021	57.8363	64.0937	6.94323	7.47768	7.06344	7.16145	11.8076	10.9925	13.7128	12.171	7.96964	8.98275	9.62801	8.86013	2.70463	3.30218	2.24048	2.7491	4.36457	5.84362	4.99307	5.06709	12.171
BJI075	CC398	ST398	I	IVc	0.49025	0.68	0.48655	0.552267	72.8128	68.7864	67.6113	69.7368	54.2175	60.4231	62.5411	59.0606	42.3269	53.2419	41.3592	45.6427	34.1486	30.2273	47.6905	37.3555	38.715	38.025	32.7451	36.495	6.52489	9.16799	3.4413	6.37806	9.97347	10.5165	6.99615	9.16204	0.999286	3.99002	3.39806	2.79579	2.91627	3.55556	2.5	2.99061	2.80066	3.07018	1.76471	2.54518	9.16204
BJI076	CC5	ST5	II	V	0.50505	0.5	0.48655	0.4972	84.1516	72.6759	79.5247	78.7841	81.9056	79.2884	76.6646	79.2862	69.0461	73.7528	66.7803	69.8597	57.1429	53.2177	68.8656	59.7421	15.4964	28.3721	13.9241	19.2642	9.94832	8.47458	7.30061	8.5745	12.1503	15.6665	12.2871	13.368	4.92735	3.85488	5.29369	4.69197	3.57143	6.39687	5.3307	5.09967	0.242131	1.2987	0.460829	0.66722	13.368
BJI077	CC8	ST8	I	IVb	0.53465	0.43	0.48655	0.483733	60.8524	71.6095	71.9265	68.1295	45.1596	50.8595	51.1701	49.0631	42.715	54.7831	43.9689	47.1557	24.1483	24.065	33.1633	27.1255	24.4032	27.4363	15.5172	22.4522	2.89982	2.92573	2.78834	2.8713	6.90154	8.83225	4.26099	6.66493	2.8597	4.21866	4.96109	4.01315	2.70541	3.90244	3.30789	3.30525	0	0.443787	0.646552	0.363446	6.66493
BJI079	CC8	ST8	I	IVb	0.64195	0.44	0.57905	0.553667	58.4236	63.7249	66.9888	63.0458	43.2227	42.2401	37.2173	40.8934	29.6443	35.2459	30.2949	31.7284	15.669	23.7668	27.6353	22.357	5.98086	18.1172	10.2151	11.4377	2.25206	1.51989	0.892193	1.55471	6.35071	3.95315	3.72376	4.67587	0.988142	1.20337	1.60858	1.2667	0.352113	0.784753	0	0.378955	0.478469	0.567108	0	0.348526	4.67587
BJI080	CC30	ST30	III	IVd	0.42735	0.7	0.33855	0.488633	66.4132	70.4522	74.173	70.3461	41.8625	56.6252	55.5154	51.3344	69.3568	61.8939	57.0417	62.7641	56.0505	52.2843	63.3223	57.219	56.3152	59.7205	45.7612	53.9323	1.14068	0.981836	1.45096	1.19116	3.13466	2.48783	0.241109	1.95453	2.30583	1.02681	1.12827	1.48697	0.332447	1.18443	1.12957	0.882149	0	0.508259	0.17301	0.22709	1.95453
BJI081	CC30	ST30	III	IVa	0.62715	0.75	0.34225	0.573133	71.9517	76.2637	76.0514	74.7556	78.2835	61.0692	61.4356	66.9294	66.075	53.7838	61.8908	60.5832	39.791	30.5327	32.0717	34.1318	40.2277	43.613	49.1525	44.3311	5.04093	3.89254	4.26402	4.39916	9.92631	10.8805	4.48642	8.43108	7.8238	2.58258	8.67446	6.36028	2.57235	1.83196	3.9627	2.789	1.64204	1.60107	0.847458	1.36352	8.43108
BJI082	CC398	ST398	I	IVa	0.46435	0.48	0.44585	0.4634	81.4567	79.7086	84.1415	81.7689	72.3783	69.1061	75.5806	72.355	68.0545	62.2421	60.7401	63.6789	54.8319	49.1974	49.2308	51.0867	69.697	71.4332	50	63.7101	6.83646	9.20916	7.14286	7.72949	13.0837	11.6201	5.50763	10.0705	6.51022	7.63473	5.68592	6.61029	4.57644	5.45746	7.10383	5.71258	6.37959	8.57763	4.28082	6.41268	10.0705
BJI083	CC45	ST45	I	IVc	0.37555	0.73	0.35705	0.487533	82.4477	83.9123	85.2638	83.8746	78.2729	75.2972	71.1622	74.9108	83.3995	69.5995	79.2104	77.4031	75.5271	71.2529	71.1913	72.6571	86.0927	85.2593	80.7653	84.0391	1.36084	2.01271	9.13771	4.17042	16.7971	11.9275	9.70104	12.8085	6.48618	6.34286	4.03706	5.62203	12.8012	9.60187	16.2287	12.8773	5.30387	14.2222	7.03206	8.85271	12.8773
BJI084	CC15	ST15	II	III	0.36815	0.6	0.68635	0.5515	78.0239	75.8081	78.0488	77.2936	75.5732	67.9772	65.6954	69.7486	70.0138	77.8286	60.5886	69.477	50.4249	49.7969	50.4355	50.2191	55.4269	58.1227	61.4268	58.3255	3.14655	3.02714	2.5641	2.9126	5.03464	8.27729	3.11258	5.47484	4.67675	2.05832	2.4952	3.07676	2.69122	2.90456	2.77118	2.78899	3.47323	3.10469	2.04638	2.87477	5.47484
BJI086	CC398	ST398	I	IVa	0.47915	0.42	0.47545	0.4582	78.1346	80.3932	79.7053	79.411	79.1	68.7643	77.9333	75.2659	61.3827	73.1947	60.8397	65.139	56.7545	54.3379	61.9979	57.6968	60.5128	63.7744	53.7964	59.3612	5.90293	12.8874	5.89417	8.22817	12.45	15.6751	11.2968	13.1406	4.32961	8.20335	6.03053	6.18783	2.80066	5.02283	2.98661	3.60337	2.55319	4.77223	1.13086	2.81876	13.1406
BJI087	CC45	ST45	I	IVd	0.4995	0.39	0.44585	0.445117	70.0821	61.7804	77.6812	69.8479	42.5868	51.8283	58.4049	50.94	58.7943	66.0929	52.4272	59.1048	53.8158	44.3162	62.0955	53.4092	58.0908	55.9038	62.0848	58.6931	2.5508	2.55864	1.21739	2.10894	1.27389	2.7027	0.316056	1.43088	0.497203	0.219539	0.348635	0.355126	1.18421	1.21177	1.80064	1.39887	4.4164	5.18946	5.36398	4.98995	4.98995
BJI088	CC5	ST5	II	IVa	0.50135	0.47	0.51245	0.4946	73.8977	73.4402	73.315	73.551	74.0462	60.702	71.4563	68.7348	57.0418	52.924	48.6555	52.8738	36.4574	38.5269	45.2859	40.0901	22.4932	28.1506	19.2308	23.2915	6.74603	10.6802	7.29023	8.23882	11.4461	10.8871	9.84171	10.725	4.954	5.48246	6.13445	5.52364	2.06186	2.40793	1.39104	1.95361	0.271003	1.80033	0.961538	1.01096	10.725
BJI089	CC30	ST30	III	II	0.4107	0.64	0.36815	0.47295	42.9478	50.616	48.8496	47.4711	17.3243	31.4997	18.8909	22.5716	16.7553	17.6338	16.9114	17.1002	15.3107	15.3722	21.0493	17.2441	13.2313	23.1715	13.8767	16.7598	0.26362	1.38604	0.0589971	0.569552	0.391986	0.103788	0	0.165258	0.199468	0.28169	0.108755	0.196638	0.128123	0.21575	0.383877	0.242583	0.630063	0.323625	0.146843	0.366844	0.569552
BJI090	CC5	ST5	II	III	0.76405	0.52	0.46805	0.584033	80.2945	82.5	84.6532	82.4826	78.6697	77.5366	72.5191	76.2418	80.3793	78.6504	65.5684	74.866	65.3413	64.1541	71.2662	66.9205	55.0669	52.9412	55.0633	54.3571	14.5084	10.4517	12.4551	12.4717	17.0642	17.9598	13.2316	16.0852	14.9526	3.04204	5.62645	7.8737	3.67592	3.62926	2.5974	3.30086	4.0153	4.48179	5.38336	4.62682	16.0852
BJI091	CC45	ST45	I	IVd	0.45325	0.48	0.41255	0.4486	81.8783	79.7613	85.0144	82.218	80.5793	82.3703	72.9614	78.637	82.3489	72.2222	77.3204	77.2972	65.2727	65.5872	72.3214	67.7271	53.0726	56.0976	59.1429	56.1044	9.25926	10.5806	14.2651	11.3683	12.773	17.158	13.1617	14.3642	14.8093	10.4444	16.8684	14.0407	8.90909	13.3096	9.59821	10.6056	5.86592	5.73171	6.57143	6.05635	14.3642
BJI092	CC50	ST50	IV	IVa	0.32005	0.38	0.31265	0.337567	67.9481	63.9226	68.5306	66.8004	59.8906	57.3384	61.6352	59.6214	70.9766	58.438	57.8647	62.4264	50.1451	37.9693	42.9598	43.6914	45.9283	48.6551	40.6639	45.0824	1.38953	1.52873	2.73082	1.88303	3.28168	1.64294	1.06918	1.99793	4.81431	1.25614	1.12732	2.39926	3.08642	2.16816	1.76416	2.33958	1.47275	1.63326	1.45985	1.52195	2.39926
BJI093	CC45	ST45	I	IVa	0.31265	0.67	0.35705	0.446567	75.2804	65.794	75.93	72.3348	66.7612	64.4673	63.4603	64.8963	71.9143	68.2682	64.5306	68.2377	56.6569	52.9938	63.1376	57.5961	49.0244	50.2257	56.5217	51.9239	2.28645	2.84335	5.25164	3.46048	4.66761	3.1477	4.63749	4.15093	5.54324	5.02793	5.2161	5.26242	2.138	2.53086	0.577478	1.74878	3.7037	5	2.22222	3.64197	5.26242
BJI094	CC1	ST1	III	IVc	0.43475	0.63	0.40515	0.489967	84.6719	79.0846	83.8499	82.5355	75.8571	78.6232	79.0335	77.8379	67.5474	65.5017	54.0179	62.3557	51.462	40.5815	59.7605	50.6013	37.6263	41.7306	38.0282	39.1284	6.94946	11.9908	5.87768	8.27265	15.4032	20.5797	11.0037	15.6622	4.87805	5.18602	5.65476	5.23961	2.25564	2.29386	2.27545	2.27498	1.26263	2.08105	3.7594	2.36769	15.6622
BJI095	CC45	ST45	I	IVc	0.6808	0.47	0.59385	0.58155	54.2373	55.1447	70.2326	59.8715	57.3351	53.8509	49.4758	53.5539	67.6687	59.6925	69.4408	65.6007	63.8434	47.5018	61.9048	57.75	65.534	61.0957	60.7727	62.4675	1.54867	2.67953	1.51163	1.91328	3.18528	5.96273	0.393185	3.1804	2.60521	1.42126	2.37933	2.13527	2.06406	1.7288	5.17516	2.98934	2.79126	2.92289	3.50877	3.07431	3.1804
BJI099	CC15	ST15	II	III	0.32375	0.52	0.46065	0.4348	67.8651	78.6019	77.1396	74.5355	73.7559	69.908	62.4916	68.7185	61.529	50.6193	51.9016	54.6833	46.9669	32.8454	36.0704	38.6276	40.7199	41.953	42.0438	41.5722	1.19914	9.74099	5.67045	5.53686	9.43662	9.78975	2.6936	7.30666	2.34279	1.18471	2.73151	2.08634	1.50094	1.3466	2.53807	1.7952	0.899888	0.783605	2.31548	1.33299	7.30666
BJI100	CC630	ST630	I	IVc	0.37925	0.59	0.40515	0.458133	72.4388	70.7193	68.1818	70.4466	62.9332	50.1953	60.3393	57.8226	59.8761	54.9766	50.2538	55.0355	35.8247	33.5554	42.2078	37.196	50.5917	43.0341	51.3393	48.3217	2.73349	2.61814	1.58184	2.31116	5.00234	4.88281	2.34249	4.07588	5.34469	1.63551	1.60745	2.86255	2.99897	2.90733	1.83983	2.58204	1.96429	3.46084	3.23383	2.88632	4.07588
BJI101	CC5	ST5	II	II	0.3071	0.45	0.29385	0.350317	55.0886	54.0655	54.3434	54.4992	31.8787	34.2842	28.0534	31.4054	51.0599	40.6125	42.8571	44.8432	29.8128	14.1176	25.422	23.1175	40	26.1671	42.5197	36.2289	0.206016	1.05597	0.13468	0.465555	0.58651	0.319319	0	0.301943	1.24688	0.314961	2.08333	1.21506	0.467914	0.473684	0.750341	0.56398	0.532481	0.0567537	0.899888	0.496374	1.21506
BJI102	CC15	ST15	II	IVa	0.46065	0.48	0.33485	0.425167	68.0841	67.0903	73.0548	69.4097	78.4821	70.1619	62.9043	70.5161	62.6457	53.8452	56.9288	57.8066	53.2703	40.7227	58.7183	50.9038	35.6589	39.5459	34.4633	36.556	7.19626	8.02676	7.3487	7.52391	9.82928	9.66057	4.09241	7.86075	10.8905	6.67454	12.8277	10.1309	1.02443	4.10007	3.57675	2.90042	1.88425	1.2299	0	1.03805	10.1309
BJI103	CC30	ST34	III	IVd	0.39405	0.5	0.36815	0.420733	85.3604	74.4044	81.4014	80.3887	75.9278	62.8176	59.3242	66.0232	76.4053	80.8901	77.381	78.2255	62.8598	64.2761	73.8989	67.0116	63.9216	64.9065	65.808	64.8787	8.15315	4.76454	4.71513	5.87761	7.38144	2.36721	5.06823	4.93896	13.3876	6.33508	13.7755	11.1661	8.8208	11.1738	11.5824	10.5257	5.68627	6.05061	6.55738	6.09809	11.1661
BJI107	CC30	ST34	III	IVc	0.35705	0.49	0.40515	0.4174	86.2872	80.3694	87.5959	84.7508	78.2361	79.2677	73.9618	77.1552	80.7005	79.314	72.3266	77.447	71.6376	68.2596	68.8172	69.5715	36.4611	42.2517	49.8258	42.8462	5.90772	9.65699	6.40041	7.32171	6.71347	8.66426	7.43802	7.60525	10.0275	5.48813	12.5	9.33854	3.83275	2.61866	3.84025	3.43055	3.48525	4.20513	3.4188	3.70306	9.33854
BJI108	CC5	ST5	II	III	0.36445	0.38	0.33485	0.359767	73.2847	74.6361	81.5022	76.4743	77.421	72.6353	69.3467	73.1343	78.9508	62.8945	82.8111	74.8855	56.4334	55.9693	53.5067	55.3031	61.3569	66.7331	58.9286	62.3395	7.247	3.47144	4.03476	4.91773	12.1927	9.16121	6.54796	9.30062	5.76714	1.47142	1.13708	2.79188	4.13355	3.94304	3.66541	3.914	6.77966	4.84728	4.41989	5.34894	9.30062
BJI109	CC30	ST30	III	IVd	0.6845	0.47	0.36075	0.505083	74.9245	73.3479	75.4077	74.56	75.5111	70.3725	64.0845	69.9894	75.8221	61.953	62.7957	66.8569	63.655	59.194	65.0621	62.637	68.487	59.2572	66.5863	64.7768	7.17811	8.0284	5.74788	6.9848	9.58655	6.64756	5.44496	7.22636	6.89877	2.18783	5.73477	4.94046	1.57426	2.53025	4.81366	2.97272	2.77529	1.80079	2.32932	2.3018	7.22636
BJI110	CC1	ST188	I	III	0.38665	0.71	0.29785	0.464833	76.2799	67.9515	76.6208	73.6174	68.4426	73.0561	71.9274	71.142	69.0319	67.7369	73.5385	70.1024	56.9035	60.3692	61.0215	59.4314	55.4651	56.9219	64.3881	58.925	3.157	3.2489	2.22659	2.8775	5.91985	13.9843	2.99936	7.6345	2.46542	1.23789	1.22019	1.64117	1.87668	0.89568	1.20968	1.32735	2.44186	2.70101	3.63837	2.92708	7.6345
BJI111	CC5	ST5	II	II	0.3737	0.56	0.49395	0.475883	64.0087	68.7864	63.325	65.3734	45.4791	53.3951	52.638	50.5041	39.7068	41.173	23.2994	34.7264	33.4307	29.9641	21.3001	28.2316	29.7393	22.8443	15.2207	22.6014	1.35076	3.12666	1.3076	1.92834	4.22852	1.44033	1.80972	2.49286	0.0610874	0.158479	0.113186	0.110917	1.47692	0.548082	0.986651	1.00388	1.06635	0.279955	0.0761035	0.474136	2.49286
BJI112	CC8	ST8	I	V	0.38295	0.77	0.37925	0.510733	76.4238	72.4028	83.8107	77.5458	85.5632	85.381	79.2593	83.4012	75.34	67.7575	68.2741	70.4572	74.2036	62.8354	66.0167	67.6852	19.8915	25.6975	13.1148	19.5679	6.09272	6.23335	6.03985	6.12197	11.3563	17.6257	14.9446	14.6422	7.2738	5.19272	7.36041	6.60898	6.87071	7.29114	12.5456	8.90248	0.361664	0.823893	0	0.395186	14.6422
BJI113	CC1	ST1	III	IVc	0.53095	0.6	0.34965	0.493533	78.0414	62.2029	77.8306	72.6916	69.6241	71.075	74.3978	71.699	66.4721	58.3433	54.5171	59.7775	50.3602	38.6179	49.349	46.109	48.1203	33.0778	46.4103	42.5361	5.7377	7.53623	4.11718	5.79704	7.76942	7.79743	7.63937	7.73541	4.92866	3.03933	4.36137	4.10979	2.30548	1.4393	1.30208	1.68229	3.15789	2.6287	2.82051	2.86903	7.73541
BJI115	ND	ND	I	IVa	0.5217	0.57	0.50875	0.533483	61.1727	67.6453	59.506	62.7747	56.8812	52.6688	46.8363	52.1288	47.1074	48.6597	52.4116	49.3929	37.2407	22.381	52.3726	37.3314	42.8839	37.7098	28.6452	36.413	4.80148	3.36391	1.42216	3.19585	5.4939	2.35479	3.3557	3.7348	1.1708	2.97203	1.29199	1.81161	1.65975	1.38408	2.6362	1.89334	0.93633	0	0.378788	0.438373	3.7348
BJI117	CC398	ST398	I	IVa	0.48285	0.44	0.51985	0.4809	74.6134	76.1573	82.0128	77.5945	78.2629	64.854	75	72.7056	69.225	75.4846	77.7394	74.1497	56.0708	52.781	64.8596	57.9038	61.1814	66.3699	55.5762	61.0425	5.02577	6.95444	4.17423	5.38481	12.2924	7.61905	7.28051	9.06399	9.9851	3.36374	2.16867	5.1725	3.03541	4.80881	3.08989	3.6447	2.95359	5.83581	3.15985	3.98308	9.06399
BJI118	CC25	ST25	I	III	0.32005	0.74	0.68265	0.5809	72.0851	75.3481	78.2549	75.2294	79.2694	68.0805	67.0296	71.4598	70.4698	62.8272	65.8348	66.3773	58.8907	54.1641	59.9413	57.6654	64.5439	61.2955	60.5229	62.1208	6.21277	6.75606	4.63531	5.86805	11.0035	9.57042	4.48179	8.3519	6.46412	6.22455	7.7243	6.80432	3.18108	1.28205	1.2605	1.90788	5.85198	4.8583	3.79085	4.83371	8.3519
BJI119	CC30	ST30	III	IVd	0.6401	0.37	0.34595	0.452017	71.9614	77.8756	80.5961	76.811	76.3863	75.6196	75.5711	75.859	76.7398	75.3863	63.1095	71.7452	64.484	59.159	63.0533	62.2321	77.6	64.7541	73.8152	72.0564	5.59965	5.33679	7.54243	6.15962	8.27172	9.45245	6.72589	8.15002	6.89655	2.92494	7.17571	5.66573	2.56228	1.78571	1.53568	1.96122	6.15224	7.93754	5.32646	6.47208	8.15002
BJI120	CC45	ST45	I	IVc	0.3811	0.52	0.47545	0.45885	77.2215	79.2827	82.6192	79.7078	81.2054	78.0665	71.1328	76.8016	73.0918	66.209	54.6498	64.6502	70.2739	61.1773	61.8815	64.4442	54.8649	51.7185	63.9495	56.8443	3.08017	1.46062	2.8968	2.4792	4.0796	2.39085	4.73214	3.7342	4.72186	2.98151	2.75545	3.48627	5.01002	2.34742	2.74893	3.36879	1.9544	1.13636	1.0333	1.37469	3.7342
BJI121	CC1	ST1	III	IVd	0.30895	0.38	0.39035	0.359767	70.9281	68.0496	72.4403	70.4727	56.4226	61.0222	61.2205	59.5551	52.3719	55.631	45.305	51.1026	33.9497	23.5435	37.9608	31.818	19.086	28.1567	27.6699	24.9709	2.68426	3.66379	4.00308	3.45038	3.72644	5.04926	2.69029	3.822	1.77103	1.18846	1.36986	1.44312	1.56833	0.513149	0.627451	0.902977	0	0.145138	0.970874	0.372004	3.822
BJI122	CC1	ST1	ND	IVc	0.39035	0.6	0.40885	0.4664	73.9073	78.6485	73.6247	75.3935	66.7678	63.6986	71.9626	67.4763	68.8467	53.8009	55.0191	59.2222	44.1048	29.6163	37.0904	36.9372	31.5217	36.0936	47.9381	38.5178	3.9548	7.21527	3.62319	4.93109	5.75379	7.97011	7.61015	7.11135	5.76653	2.24839	3.36722	3.79405	1.89229	1.19904	1.9544	1.68191	0.543478	0.90009	1.54639	0.996653	7.11135
BJI123	CC30	ST30	III	II	0.6031	0.38	0.66785	0.550317	73.3129	62.9846	69.2721	68.5232	54.1208	47.4016	53.4472	51.6565	47.0817	53.5952	50.5945	50.4238	35.9302	32.2703	48.3494	38.85	41.5945	39.5704	49.6154	43.5934	2.93602	2.44291	2.50597	2.6283	3.96651	3.04462	1.09823	2.70312	0.0648508	0.0519751	0.512237	0.209688	0.291886	0.166482	0.827912	0.42876	0.519931	0	1.15274	0.557557	2.70312
BJI124	CC101	ST101	I	IVc	0.46065	0.33	0.44585	0.412167	60.8389	66.3366	65.6928	64.2894	63.2622	58.5314	59.5158	60.4365	60.602	55.9741	57.91	58.162	41.9236	27.9457	35.81	35.2264	51.0959	43.2881	46.8189	47.0676	2.51656	4.34543	4.11437	3.65879	8.10688	4.00534	5.5515	5.88791	4.14716	2.00388	4.13643	3.42916	4.62555	4.50339	4.7503	4.62641	1.19522	2.50648	1.46819	1.7233	5.88791
BJI125	CC398	ST398	I	IVa	0.40515	0.46	0.44955	0.438233	76.3739	72.4558	83.9793	77.603	70.591	64.311	68.2062	67.7027	74.5111	75.2294	77.7915	75.844	52.2433	47.4649	52.8117	50.84	60.217	71.3393	65.2275	65.5946	5.06274	5.86957	6.20155	5.71129	9.36188	8.65724	7.90885	8.64266	6.60823	5.5873	14.1888	8.79478	1.74905	3.8485	4.51931	3.37229	7.05563	8.5044	5.95099	7.17034	8.79478
Ba001	CC59	ST59	ND	II	0.34005	0.39605	0.39455	0.376883	62.6921	57.8534	50.5837	57.0431	63.8026	64.5692	52.2531	60.2083	40.1408	50.2944	48.161	46.1987	51.7483	58.2297	35.473	48.4837	41.3498	33.1484	59.4488	44.649	2.70436	0.61082	1.8677	1.72763	9.32358	11.9071	4.41035	8.54701	6.40845	3.36417	4.51076	4.76113	2.06687	2.85296	3.72549	2.88177	3.13688	1.66436	2.85433	2.55186	8.54701
Ba002	CC8	ST8	I	V	0.6068	0.44215	0.3959	0.481617	55.503	58.371	52.0064	55.2935	72.6797	71.3193	69.992	71.3303	56.1601	64.9533	52.3592	57.8242	68.0713	67.954	57.1949	64.4067	50.8434	41.623	60.3216	50.9293	4.61538	1.35747	2.24719	2.74001	12.549	16.5156	12.3089	13.7912	2.31395	7.28972	3.88128	4.49498	8.9141	10.1068	8.2878	9.1029	1.27592	1.57068	2.52525	1.79062	13.7912
Ba003	CC30	ST30	III	II	0.30165	0.30895	0.2875	0.299367	68.736	37.7926	38.9831	48.5039	50.8085	49.1103	30.0086	43.3091	28.6734	26.4684	37.3144	30.8187	43.4266	33.617	24.8477	33.9638	38.456	35.9232	57.7491	44.0428	1.51007	0.752508	0.46225	0.908276	1.18159	1.80879	0.942655	1.31101	1.48721	0.669145	0.193673	0.783343	1.32867	0.924092	0.609343	0.954035	5.98846	2.19378	6.68473	4.95566	4.95566
Ba004	CC182	ST3803	ND	II	0.496	0.40525	0.36335	0.421533	57.5607	51.0118	46.3859	51.6528	58.9872	52.5984	58.3936	56.6597	42.3019	51.6608	62.4239	52.1289	42.652	64.1977	57.1989	54.6829	58.9595	53.8018	69.1901	60.6505	0.93819	0	0.408831	0.449007	1.94769	0.162866	0.160643	0.757066	0.151439	1.27208	0.276702	0.56674	0.664282	2.69576	1.5143	1.62478	0.578035	0.230415	0.789733	0.532728	1.62478
Ba005	CC30	ST30	III	III	0.6216	0.52725	0.5217	0.55685	69.3227	70.9787	68.0921	69.4645	85.4985	86.0905	82.5561	84.715	75.2973	84.484	82.2974	80.6929	83.9115	79.8759	70.0208	77.9361	83.3815	82.5429	89.3123	85.0789	5.35003	4.34043	3.94737	4.54594	29.2447	25.2675	23.1434	25.8852	3.89189	10.3915	16.0932	10.1255	8.97129	8.40799	7.24638	8.20855	13.7283	4.9445	18.1066	12.2598	25.8852
Ba006	CC30	ST34	III	IVd	0.7585	0.46435	0.4588	0.56055	76.4414	81.205	77.8143	78.4869	81.331	86.271	82.1366	83.2462	75.1785	77.8182	67.614	73.5369	74.3298	72.85	69.9577	72.3792	76.9902	75.9317	81.25	78.0573	8.3075	7.91367	8.70994	8.31037	18.1979	21.5235	22.6795	20.8003	6.42504	4.94545	7.04395	6.13815	8.37802	4.40654	4.91914	5.90123	8.7241	4.34783	8.49478	7.1889	20.8003
Ba007	CC12	ST1954	II	III	0.6438	0.70115	0.5217	0.622217	70.7138	67.8832	73.9437	70.8469	73.2513	84.1427	75.4921	77.6287	68.4674	54.8511	66.9355	63.418	71.8412	51.2605	45.9064	56.336	68.1445	57.6355	62.6919	62.824	12.6297	5.74818	16.0211	11.4663	19.9482	27.1556	27.0669	24.7236	5.34351	5.4755	5.57796	5.46566	6.42599	3.88655	4.67836	4.99697	4.4335	2.16346	2.00708	2.86801	24.7236
Ba008	CC121	ST121	IV	III	0.4144	0.37555	0.3737	0.387883	46.7822	42.9804	43.5644	44.4423	67.5045	76.6613	72.9362	72.3673	65.2151	67.6022	61.9603	64.9259	64.1291	62.7196	64.1291	63.6593	75.6703	63.2743	77.9736	72.3061	1.11607	0.235294	1.15512	0.835495	10.6529	4.05186	7.65957	7.45478	2.83316	3.04731	4.6091	3.49652	4.7503	4.81283	6.51899	5.36071	12.8472	6.19469	10.6828	9.90823	9.90823
Ba009	CC45	ST45	I	V	0.5957	0.44585	0.481	0.507517	75.5333	80.7599	79.6653	78.6528	78.8533	80.2385	81.5297	80.2072	71.9494	83.9124	84.1916	80.0178	68.7117	78.0908	69.6178	72.1401	43.3086	30.1408	43.1402	38.8632	13.9333	10.9135	17.1548	14.0005	26.699	29.8691	30.2685	28.9455	16.6835	23.4139	23.3093	21.1356	30.0263	26.3804	34.2675	30.2247	4.22794	4.78873	1.06707	3.36125	30.2247
Ba010	CC5	ST5	II	III	0.6142	0.49025	0.3626	0.489017	59.8307	66.8925	55.5115	60.7449	57.9462	69.8413	69.5152	65.7676	75.6712	69.734	65.5839	70.3297	52.187	65.7076	45.0254	54.3067	68.4151	66.6667	77.9412	71.0077	5.55928	1.35478	1.50674	2.80693	7.15159	5.39062	10.8821	7.8081	3.0137	5.60748	3.12699	3.91606	2.79976	4.89891	4.72041	4.13969	13.7821	11.4025	15.3743	13.5196	13.5196
Ba011	CC30	ST34	III	IVd	0.6438	0.42365	0.4107	0.492717	66.2694	74.5411	70.3674	70.3926	77.0326	75.6296	72.0736	74.9119	73.0351	78.0749	71.1613	74.0904	73.2841	65.1206	68.2787	68.8945	75.898	80.7956	74.352	77.0152	5.42312	2.89975	5.01992	4.4476	18.3976	24.471	16.3043	19.7243	6.77146	13.6364	6.08289	8.83025	7.23247	8.34879	8.6881	8.08979	9.28705	13.1481	12.0499	11.495	19.7243
Ba012	CC30	ST30	III	IVc	0.7326	0.41995	0.5883	0.580283	79.1209	80.6836	77.1277	78.9774	72.4582	78.389	72.2967	74.3813	77.2135	66.8892	66.8635	70.3221	72.0824	57.5954	54.5379	61.4052	56.162	53.6986	67.1562	59.0056	14.8352	10.2544	16.3121	13.8006	16.4736	20.334	19.2136	18.6737	6.3151	9.20746	6.16798	7.23018	5.18688	2.81924	7.66028	5.22213	8.97887	4.93151	7.0761	6.99549	18.6737
Ba013	CC5	ST5	II	IVb	0.6919	0.46805	0.4847	0.548217	61.8942	67.8973	63.2107	64.3341	68.8547	58.5049	65.64	64.3332	69.6486	63.9745	56.9908	63.538	67.1373	48.3838	52.6341	56.0517	58.2665	45.749	50.8323	51.6159	6.91554	5.40971	9.36455	7.22993	17.8165	13.2178	13.667	14.9004	7.98722	12.221	8.23279	9.48034	7.52941	4.4733	4	5.33424	2.1327	1.71233	0.896287	1.58044	14.9004
Ba014	CC45	ST45	I	IVc	0.6919	0.46435	0.5291	0.561783	71.1633	75.336	74.8557	73.785	73.2877	77.0216	73.8693	74.7262	75.641	68.3726	77.7984	73.9373	79.3278	66.9463	63.8773	70.0505	85.5128	67.1574	70.1195	74.2632	9.1207	13.4387	18.3842	13.6479	24.5294	27.518	24.7906	25.6127	10.6923	17.5026	14.9041	14.3663	10.4629	9.89933	19.2178	13.1933	17.5641	7.30769	17.2643	14.0454	25.6127
Ba015	CC45	ST45	I	IVa	0.35705	0.38005	0.3884	0.375167	66.8321	71.3793	56.5041	64.9052	70.126	67.6998	72.7858	70.2039	50.4155	57.4468	58.5486	55.4703	38.3852	56.8602	30.0466	41.764	38.6986	23.6842	42.1973	34.86	1.74115	0.948276	3.65854	2.11599	10.7978	10.3533	11.5942	10.9151	1.99446	1.47783	1.23229	1.56819	1.91926	2.3085	2.96401	2.39726	1.61943	1.65563	0.65445	1.30984	10.9151
Ba016	CC5	ST5	II	V	0.703	0.48655	0.4884	0.559317	70.5521	78.4137	74.0032	74.323	79.919	75.6078	77.2	77.5756	73.7885	61.9877	63.3803	66.3855	64.0039	43.7662	49.6444	52.4715	24.7863	26.7361	35.4644	28.9956	8.06452	7.03189	10.1056	8.40067	30.2083	27.5244	30.8	29.5109	9.47137	13.832	8.81596	10.7064	15.3494	11.849	13.0156	13.4047	2.2792	3.79747	0.341297	2.13932	29.5109
Ba017	CC5	ST5	II	IVb	0.8732	0.52725	0.518	0.639483	64.7152	67.8077	57.711	63.4113	68.7071	75.6852	61.5536	68.6486	55.9557	48.7893	55.137	53.294	71.9605	42.3729	71.1246	61.8193	52.0626	46.1197	65.4384	54.5402	4.18911	3.16456	3.07329	3.47565	16.3648	18.3908	14.5009	16.4188	7.26221	8.23245	4.24658	6.58041	7.06687	3.99386	2.49252	4.51775	10.5263	7.69231	6.62577	8.28146	16.4188
Ba018	CC22	ST22	I	IVc	0.7474	0.49025	0.4699	0.569183	63.2442	64.6629	72.6971	66.8681	74.7567	79.2054	71.5035	75.1552	71.9692	60.9365	69.313	67.4062	47.103	60.1053	50.9107	52.7063	52.381	44.3058	47.9951	48.2273	4.07047	3.9805	3.02326	3.69141	19.9513	21.0482	22.465	21.1548	8.21039	7.84314	10.0763	8.70994	6.07256	6.73684	4.00729	5.60556	0.468019	0.286533	0.972053	0.575535	21.1548
Ba019	CC12	ST12	II	IVb	0.7474	0.60865	0.6031	0.65305	56.6696	67.2807	61.3043	61.7515	63.9456	72.4477	59.3239	65.2391	69.6648	52.4048	60.6679	60.9125	22.376	25.3165	39.4366	29.043	36.6412	36.3273	38.1264	37.0316	3.16333	3.83609	2.7881	3.26251	15.7218	17.2202	18.8659	17.2693	5.61122	4.62963	4.1744	4.80508	2.65283	0.180832	5.39906	2.74424	0.998004	0	0.43573	0.477911	17.2693
Ba020	CC22	ST22	I	IVc	0.5624	0.40145	0.4255	0.463117	73.9563	73.6658	69.9301	72.5174	74.2902	79.9216	73.5354	75.9157	63.9186	69.7234	70.9056	68.1825	68.9441	64.2045	60.567	64.5719	54.4622	50.7634	55.4455	53.557	13.1875	6.47419	9.24631	9.636	13.5508	9.10872	10.404	11.0212	6.06	7.13246	6.1657	6.45272	7.97101	7.38636	8.11856	7.82531	3.89016	2.67176	2.65957	3.07383	11.0212
Ba021	CC8	ST8	I	IVc	0.8436	0.54575	0.5402	0.643183	69.3445	74.7715	71.0551	71.7237	65.8283	77.6042	62.5166	68.6497	74.9422	72.348	68.4989	71.9297	73.9984	57.1749	59.698	63.6238	44.7867	41.9231	44.1224	43.6107	10.0633	6.66667	8.94378	8.55792	20.9932	22.3958	20.7273	21.3721	11.0254	14.6603	7.7167	11.1341	8.64101	9.19283	4.34243	7.39209	11.3744	11.5385	8.08824	10.3337	21.3721
Ba022	CC97	ST97	I	IVb	0.6697	0.49765	0.5513	0.572883	83.9975	81.866	78.7549	81.5395	76.6843	78.7836	73.3408	76.2696	67.19	72.4335	63.2426	67.622	69.2602	56.0096	67.4296	64.2331	39.8664	43.0189	49.9156	44.267	20.2989	27.7267	22.7273	23.5843	16.7298	20.9335	18.2227	18.6287	5.10204	5	2.10396	4.06867	3.06122	5.28846	1.05634	3.13534	6.71256	4.5283	2	4.41362	23.5843
Ba023	CC12	ST12	II	IVb	0.7437	0.46805	0.4995	0.570417	65.7431	73.6607	70.1905	69.8648	70.2391	79.0184	75.3281	74.8619	76.1024	79.8451	68.2469	74.7315	73.11	75.7624	73.0556	73.976	29.7082	31.25	38.7725	33.2436	8.58424	8.42912	11.335	9.44945	23.4797	27.4631	32.1006	27.6811	13.5135	14.4192	12.7907	13.5745	10.4306	9.95185	7.91667	9.43304	2.38727	3.40909	1.07858	2.29165	27.6811
Ba024	CC59	ST59	ND	IVc	0.5772	0.40885	0.4329	0.472983	72.473	72.1311	71.8412	72.1484	67.2601	68.9455	64.2276	66.8111	43.3917	50.2848	46.8861	46.8542	63.851	56.8287	56.1997	58.9598	41.9795	56.6917	48.5179	49.063	6.10299	3.37512	4.9952	4.82444	10.6037	17.9606	12.7371	13.7671	0.90525	0.488202	2.29885	1.23077	0.51207	1.12721	0.878906	0.839395	0.111982	0.150376	0.156006	0.139455	13.7671
Ba025	CC121	ST3213	IV	IVc	0.6364	0.43475	0.4366	0.502583	75.2249	73.1941	67.8098	72.0763	72.1961	73.0237	74.7783	73.3327	67.1985	70.2109	57.3153	64.9082	60.3186	55.716	63.7523	59.929	69.2525	60.3715	57.3661	62.33	4.61361	4.74244	6.15744	5.17116	14.775	19.4252	15.665	16.6217	5.36056	7.70479	4.61648	5.89394	4.22438	5.9312	3.27869	4.47809	4.01338	3.71517	2.6616	3.46338	16.6217
Ba026	CC1	ST1	III	IVb	0.5143	0.40145	0.3996	0.43845	48.3386	46.6292	53.6537	49.5405	51.9798	48.8109	50.2299	50.3402	59.4617	63.5262	61.7229	61.5703	57.6402	56.2728	52.7936	55.5689	33.75	27.2425	36.063	32.3518	1.94357	1.40449	0.700701	1.34959	5.13901	3.62401	7.01149	5.25817	8.80914	9.28668	4.52931	7.54171	12.4758	7.18636	8.43786	9.36667	0.833333	1.05634	1.10236	0.997344	9.36667
Ba027	CC15	ST15	II	IVc	0.5513	0.47545	0.4218	0.48285	62.5	72.3385	68.8672	67.9019	62.4191	65.9751	64.4886	64.2943	68.8039	69.3536	65.5066	67.888	69.3834	48.4472	43.2979	53.7095	59.1549	46.6667	56.4019	54.0745	5.66143	5.82348	9.94295	7.14262	8.73221	4.66805	6.81818	6.73948	4.0074	2.47406	3.7123	3.39792	4.96102	4.96894	5	4.97665	7.51174	7.27273	4.05186	6.27878	7.14262
Ba028	CC398	ST398	I	IVc	0.6253	0.60495	0.592	0.607417	84.6374	91.2866	88.9758	88.2999	76.0538	85.5025	79.6431	80.3998	65.3727	68.3929	66.4797	66.7484	58.3741	68.7778	68.3903	65.1807	71.5997	79.4737	74.3777	75.1504	13.8207	30.7818	28.8507	24.4844	15.394	20.5107	26.1152	20.6733	3.72671	5.89286	5.92402	5.1812	8.29787	6.66014	10.4623	8.47344	21.4925	12.766	18.1953	17.4846	24.4844
Ba029	CC97	ST97	I	IVb	0.7326	0.40885	0.4625	0.53465	87.4243	83.3333	80.572	83.7765	81.9939	70.858	74.7475	75.8665	63.655	56.5217	64.0244	61.4004	61.2045	52.8994	61.2045	58.4361	22.1198	13.5659	33.9145	23.2001	26.698	22.2222	27.8107	25.577	20.9563	24.0981	21.6253	22.2266	11.807	10.3306	7.27273	9.80344	4.90196	1.47929	2.33333	2.90486	4.83871	3.87597	1.15132	3.28867	25.577
Ba030	CC8	ST8	I	IVd	0.33385	0.35235	0.40525	0.363817	58.5516	53.6179	54.1751	55.4482	57.2739	59.0123	56.3082	57.5315	45.8184	50.5929	49.4832	48.6315	48.4866	57.9021	42.7279	49.7055	34.8352	29.5918	37.7095	34.0455	0.891266	0.158103	0.386997	0.478789	4.65269	6.09053	2.79424	4.51249	0.597372	1.51172	2.32558	1.47822	2.4447	3.42657	7.89141	4.58756	0	0	0.418994	0.139665	4.58756
Ba031	CC30	ST30	III	IVd	0.4329	0.32005	0.3589	0.370617	62.5372	66.3559	72.7126	67.2019	61.6186	74.0623	71.1726	68.9512	69.6885	76.6382	62.7993	69.7087	72.2739	64.6643	57.7262	64.8881	65.8021	51.7028	75.2113	64.2387	5.1221	2.37288	3.9548	3.81659	8.76763	9.94295	8.46906	9.05988	4.28254	4.8433	4.78821	4.63802	4.65426	4.15194	4.12131	4.30917	9.89433	4.17957	7.74648	7.27346	9.05988
Ba032	CC97	ST97	I	IVb	0.5994	0.45695	0.5772	0.544517	82.4804	84.6512	85.8654	84.3323	78.3148	75.3656	68.5286	74.0697	72.5399	77.5991	73.2143	74.4511	64.9533	56.5749	52.2134	57.9139	52.1971	55.4779	64.2857	57.3202	23.1746	23.7209	30.1923	25.6959	14.5003	18.5602	29.798	20.9528	6.51596	8.78885	7.38636	7.56372	4.13885	5.19878	5.67537	5.00433	7.45672	9.04393	5.80357	7.43474	25.6959
Ba033	CC5	ST5	II	II	0.1998	0.32375	0.5439	0.355817	55.0199	55.2814	58.0277	56.1097	51.2853	53.7809	61.1948	55.4203	66.8828	70.9589	72.5913	70.1443	67.2766	57.9602	60.7603	61.999	78.2728	69.4128	74.4411	74.0422	2.04197	0.077101	0.896496	1.00519	4.38871	2.55591	3.68249	3.54237	3.18747	1.09589	2.21424	2.16587	2.85253	2.45232	10.2857	5.19685	10.8293	9.20746	15.861	11.9659	11.9659
Ba034	CC398	ST398	I	IVc	0.5846	0.39775	0.4884	0.49025	72.3876	77.3652	74.3083	74.687	76.9025	69.6938	70.8718	72.4894	64.9832	72.9167	65.8654	67.9218	71.6781	58.7183	51.9002	60.7655	79.3911	59.3923	77.9461	72.2432	10.378	13.327	13.913	12.5393	17.49	18.4267	19.6923	18.5363	6.46465	9.55882	3.70879	6.57742	5.16325	4.47094	4.78299	4.80573	9.97706	5.74413	13.8047	9.84196	18.5363
Ba035	CC5	ST5	II	III	0.3256	0.44215	0.3774	0.381717	69.4946	79.4939	68.1122	72.3669	66.2737	69.1218	70.941	68.7788	72.0396	69.9115	62.0974	68.0162	62.9088	59.7208	62.9088	61.8461	61.5321	58.4759	67.9795	62.6625	3.53818	3.70036	2.79898	3.34584	13.4905	15.4917	17.4265	15.4696	4.79917	6.81416	3.92422	5.17918	4.10578	2.19342	5.14641	3.8152	13.6714	8.24742	11.9863	11.3017	15.4696
Ba036	CC45	ST45	I	IVc	0.6068	0.40885	0.5957	0.537117	77.1796	73.9601	66.405	72.5149	71.917	71.8593	76.4858	73.4207	76.7131	73.4281	66.0963	72.0792	63.4051	70.3011	63.0309	65.579	57.069	58.4127	47.0796	54.1871	8.43909	6.73877	6.27943	7.15243	17.6303	23.6063	22.043	21.0932	8.46797	14.541	11.5336	11.5142	1.28535	7.33591	7.65027	5.42384	8.08416	11.1111	7.07965	8.7583	21.0932
Ba037	CC5	ST5	II	IVa	0.6882	0.55315	0.629	0.62345	74.8391	78.3476	81.3653	78.184	63.6217	74.5295	70.4918	69.5477	71.4574	60.5505	56.7033	62.9037	27.504	46.2025	28.2378	33.9814	51.1226	45.7399	47.4729	48.1118	19.8842	11.301	25.5535	18.9129	16.4915	21.8319	22.2678	20.1971	7.32035	4.06291	3.15934	4.84753	2.07972	4.40967	3.39703	3.29547	2.41449	2.69058	1.26354	2.12287	20.1971
Ba038	CC80	ST80	III	IVb	0.7289	0.50875	0.3145	0.517383	82.6205	75.778	79.6452	79.3479	79.2345	78.8586	71.5686	76.5539	59.0278	68.616	59.3317	62.3252	64.8079	60.7629	55.207	60.2593	33.5938	49.6403	42.0839	41.7727	25.2816	17.7237	23.3878	22.131	30.9446	35.4086	29.6296	31.9943	24.1667	17.154	18.802	20.0409	11.772	13.8965	6.51163	10.7267	2.17984	3.59712	0.270636	2.01587	31.9943
Ba039	CC25	ST25	I	III	0.296	0.34225	0.3996	0.34595	53.9759	62.7358	54.9434	57.2184	74.1104	75.9903	75.1543	75.085	77.557	66	69.9537	71.1702	70.1384	69.7574	66.691	68.8623	67.0051	57.7031	69.6845	64.7976	3.31325	1.57233	1.73585	2.20714	17.0552	15.7989	10.0184	14.2908	4.90941	6.52174	6.76091	6.06402	10.0346	7.23496	14.0979	10.4558	6.68359	5.22129	13.7885	8.56446	14.2908
Ba040	CC30	ST30	III	IVd	0.3404	0.53465	0.4958	0.45695	74.3576	67.0507	76.3804	72.5962	76.0117	79.9213	69.6621	75.1984	61.2837	57.8341	64.8701	61.3293	76.3743	66.2969	58.0238	66.8983	72.89	70.8976	76.8924	73.56	4.49679	1.23267	4.98466	3.57137	10.8504	6.14173	7.22082	8.07098	0.866021	0.15361	2.5974	1.20568	2.63158	3.52113	4.71822	3.62364	7.09719	9.78136	15.5929	10.8238	10.8238
Ba041	CC5	ST5	II	IVb	0.777	0.47175	0.4292	0.559317	61.6747	68.6623	61.8062	64.0477	68.4865	69.2656	63.9252	67.2258	71.7054	74.3195	68.2692	71.4314	62.3606	65.8494	67.3737	65.1946	44.186	39.8104	44.7964	42.9309	5.64071	5.23349	4.20875	5.02765	6.65423	7.61559	10.9346	8.40147	11.7054	12.071	6.66667	10.1477	6.41264	5.6042	2.62626	4.88103	7.39958	6.16114	3.2491	5.60327	10.1477
Ba042	CC121	ST121	IV	IVc	0.5069	0.34965	0.37	0.40885	69.9698	68.3077	67.7368	68.6714	73.3043	71.7119	67.8049	70.9404	69.8113	73.8041	58.2513	67.2889	61.9085	58.4254	53.0262	57.7867	69.8204	66.7355	64.3662	66.974	4.45087	3.76923	3.81255	4.01088	15.4947	13.9961	10.9268	13.4725	7.73585	12.8702	6.80052	9.13552	7.7198	7.97872	4.00552	6.56801	6.72182	5.99174	6.47887	6.39748	13.4725
Ba043	CC45	ST45	I	IVd	0.4736	0.33115	0.3848	0.396517	70.9251	79.0424	75.206	75.0578	73.1694	72	73.4612	72.8769	74.5357	75.7944	70.8751	73.7351	77.238	71.3693	75.0718	74.5597	45.351	52.0833	46.9534	48.1292	8.09471	10.2826	12.8052	10.3942	16.6574	19.6831	17.1863	17.8423	8.98742	10.5607	8.61723	9.38845	11.4504	10.0391	9.63222	10.3739	11.3852	10.8333	8.56491	10.2611	17.8423
Ba044	CC152	ST152	I	IVc	0.5587	0.49765	0.5106	0.522317	62.7496	76.8539	65.1128	68.2388	75.7098	76.5741	64.0314	72.1051	60	63.8105	62.9941	62.2682	62.12	51.5254	46.1369	53.2608	64.5773	58.8235	66.311	63.2373	6.84541	6.74157	6.8109	6.79929	17.6656	13.0556	13.7173	14.8128	5.31343	3.93145	1.62242	3.62243	2.05423	1.35593	1.21413	1.54143	9.32945	2.94118	4.11585	5.46216	14.8128
Ba045	CC15	ST15	II	IVc	0.3145	0.60495	0.5587	0.492717	68.7816	63.1206	55.7418	62.548	60.6254	76.6277	65.3968	67.55	55.3582	63.5573	59.7617	59.5591	57.9285	46.7382	51.2355	51.9674	53.0081	65.4882	59.5318	59.3427	3.5545	0.472813	1.62242	1.88324	11.6784	6.92821	6.19048	8.2657	1.7765	2.05534	3.04434	2.29206	0.829384	2.33766	2.03488	1.73397	4.55285	1.6835	3.9019	3.37942	8.2657
Ba046	CC8	ST8	I	IVb	0.7326	0.51615	0.4625	0.570417	69.5946	62.0022	60.7512	64.116	62.6789	70.8333	64.9378	66.15	29.9517	33.67	41.293	34.9716	58.0645	47.3214	33.7761	46.3873	31.746	24.8	55.3398	37.2953	6.98198	7.42734	9.95305	8.12079	4.39673	9.55519	10.302	8.08464	1.30011	2.52525	1.68196	1.83577	2.13178	1.19048	2.65655	1.99294	1.85185	0.4	0.161812	0.804554	8.12079
Ba047	CC5	ST5	II	III	0.6216	0.40515	0.3034	0.443383	73.8922	73.913	69.0821	72.2958	71.1067	78.3529	76.329	75.2629	75.9222	68.344	67.1701	70.4788	75.9291	68.1704	60.4357	68.1784	65.6546	66.1327	73.5524	68.4466	15.8084	8.9372	9.25926	11.335	25.6158	35.1235	23.5707	28.1033	11.2676	11.3449	9.61844	10.7436	10.8953	10.0251	6.53595	9.15212	11.7433	6.63616	7.04225	8.4739	28.1033
Ba048	CC30	ST30	III	III	0.4514	0.34965	0.3552	0.385417	69.2767	75.9599	71.4992	72.2453	74.1691	77.9839	75.0615	75.7382	79.7346	77.8399	68.5119	75.3621	78.3791	74.4552	69.1838	74.006	85.1117	82.6511	81.8399	83.2009	4.42319	3.50584	3.29489	3.74131	14.2857	13.9159	11.7309	13.3108	6.6345	9.77654	5.47619	7.29574	9.73282	13.3172	15.1793	12.7431	21.6708	18.9084	23.5364	21.3719	21.3719
IE049	CC15	ST15	II	IVb	0.6549	0.518	0.5291	0.567333	58.7101	61.2565	64.6266	61.5311	59.0559	54.9383	44.3182	52.7708	42.6523	39.7516	44.6553	42.3531	30.192	26.6165	23.6702	26.8262	7.02087	18.797	38.18	21.3326	9.70745	5.2356	7.74194	7.56166	14.0655	18.0247	12.2222	14.7708	10.5485	3.09446	2.4975	5.38015	1.04712	0.601504	1.8617	1.17011	0	0.37594	0.197824	0.191255	14.7708
IE050	CC15	ST15	II	IVb	0.6697	0.4884	0.5106	0.556233	66.2599	64.6907	62.8107	64.5871	69.6848	60.8532	56.1808	62.2396	61.7614	54.6457	56.7073	57.7048	69.383	50.9877	58.4971	59.6226	59.032	41.6404	47.8632	49.5119	5.97926	1.37457	4.83333	4.06239	12.7431	16.9385	13.9299	14.5372	5.11364	5.82677	4.11585	5.01875	3.60885	4.5679	3.23699	3.80458	0.864304	2.2082	0.3663	1.14627	14.5372
IE051	CC30	ST30	III	II	0.5217	0.4107	0.48285	0.47175	59.3003	57.5044	48.0127	54.9391	63.8006	48.9662	54.8644	55.8771	54.0146	66.8329	56.5538	59.1338	61.0475	67.1164	59.193	62.4523	67.1735	70.2186	76.2342	71.2088	4.13994	1.91972	1.66932	2.57633	7.53894	6.8609	4.94418	6.44801	4.74453	4.40565	2.52308	3.89109	4.35914	2.9511	6.45614	4.58879	4.29338	3.68852	5.27778	4.41989	6.44801
IE052	CC5	ST5	II	IVb	0.5846	0.4514	0.5402	0.5254	73.5685	69.3929	64.88	69.2805	68.2491	62.2115	55.4464	61.969	58.1481	58.1465	43.5507	53.2818	60.5753	53.9497	58.7018	57.7423	30.9315	40.6877	32.1503	34.5898	10.3528	12.2839	7.36	9.9989	12.947	9.32692	9.46429	10.5794	7.25926	1.9432	3.62319	4.27522	1.98962	1.70557	1.97554	1.89024	0.527241	1.7192	0.457143	0.901195	10.5794
IE053	CC8	ST8	I	IVa	0.5846	0.6031	0.5587	0.582133	45.8065	35.0172	38.9463	39.9233	51.3747	32.3689	33.7442	39.1626	38.5762	39.2593	40.2163	39.3506	41.9824	32.3136	35.0129	36.4363	17.0347	23.1034	21.0817	20.4066	2.90323	3.55913	4.23554	3.56597	7.38413	5.78662	7.85824	7.00966	6.45695	5.03704	1.17994	4.22464	1.28913	0.764818	1.55039	1.20145	0	3.7931	0.331126	1.37474	7.00966
IE054	CC8	ST8	I	IVc	0.7252	0.4995	0.5587	0.594467	51.1418	60.4766	58.9796	56.866	68.0412	62.7619	61.6736	64.1589	64.2608	66.5258	56.5412	62.4426	74.8525	60.5662	60.9594	65.4594	66.7509	63.6771	57.2805	62.5695	2.29547	1.1925	2.59027	2.02608	11.9845	13.7143	12.0502	12.583	2.73574	3.21217	1.65922	2.53571	9.51327	7.07786	7.97048	8.1872	6.57396	3.36323	4.12844	4.68854	12.583
IE055	CC45	ST54	I	V	0.6401	0.5143	0.5439	0.5661	66.6864	76.4274	72.4229	71.8456	66.6876	70.3807	66.9903	68.0195	74.856	68.5649	69.8885	71.1031	54.3321	58.8235	48.4388	53.8648	31.1284	29.2169	24.9428	28.4294	8.80744	12.8641	15.6828	12.4514	21.7039	29.2185	28.6849	26.5358	14.1395	15.4897	11.71	13.7797	14.4304	13.9535	14.6558	14.3466	2.14008	2.71084	2.0595	2.30347	26.5358
IE056	CC22	ST22	ND	IVc	0.7844	0.7363	0.4477	0.656133	65.6755	66.8444	56.8979	63.1393	70.2793	76.7396	63.2812	70.1	66.4524	66.323	70.4146	67.73	44.7154	55.6995	52.8472	51.0874	33.5025	27.0777	35.3341	31.9714	8.40336	2.84444	3.5074	4.9184	14.5612	16.6998	20.6055	17.2888	5.71979	4.74041	2.74069	4.4003	6.41373	4.01554	9.68267	6.70398	3.7225	2.14477	1.359	2.40876	17.2888
IE057	CC8	ST8	I	V	0.5661	0.4884	0.3441	0.4662	55.511	44.0034	45.9755	48.4966	53.9062	56.5455	57.7019	56.0512	48.6093	48.0897	47.9976	48.2322	17.9115	27.4639	36.7232	27.3662	27.0983	22.069	28.9402	26.0358	4.94322	0.168919	0.328138	1.81343	6.12981	6.828	5.32889	6.09557	1.8622	1.3289	2.94464	2.04525	4.20595	7.70833	7.34463	6.41964	1.19904	1.02041	1.35841	1.19262	6.41964
IE058	CC78	ST78	III	IVb	0.5846	0.4588	0.481	0.508133	51.4601	58.5626	53.125	54.3826	68.7347	56.9254	51.9076	59.1892	59.9119	66.7848	47.2383	57.9783	59.0854	53.3613	65.6338	59.3602	35.8521	47.306	38.7265	40.6282	7.26801	5.67879	6.60714	6.51798	16.4898	19.1781	10.9438	15.5372	13.5683	6.28875	2.55565	7.4709	2.88809	4.11765	3.19249	3.39941	1.1254	1.16054	0.104384	0.796775	15.5372
IE059	CC45	ST45	I	IVb	0.4884	0.4107	0.4514	0.450167	83.3142	85.4111	84.1618	84.2957	84.9141	72.1332	75.6442	77.5638	71.7684	80.1066	71.3077	74.3942	75.2344	66.6963	69.254	70.3949	34.2404	22.1498	29.4707	28.6203	12.156	23.0354	17.8602	17.6839	21.2603	28.2367	20.1995	23.2322	15.2855	12.8774	12.2316	13.4648	14.0625	13.1439	14.2427	13.8164	8.84354	7.27848	5.15021	7.09074	23.2322
IE060	CC1	ST188	I	IVb	0.4551	0.333	0.3848	0.390967	54.8951	61.7153	52.6749	56.4284	61.7723	68.2578	69.287	66.439	59.1549	59.7765	58.1996	59.0437	62.671	53.135	62.8788	59.5616	20.8861	33.8501	16.7235	23.8199	2.68065	0.332502	1.31687	1.44334	11.4492	12.6492	10.6033	11.5672	8.86495	5.6797	4.39637	6.31367	3.30368	3.29437	2.46212	3.02006	5.40541	8.52713	1.59272	5.17509	11.5672
IE061	CC45	ST45	I	IVd	0.4366	0.4033	0.3737	0.404533	58.0958	57.8864	56	57.3274	64.8837	60.1835	64.7153	63.2608	67.1455	73.9969	65.9924	69.0449	71.1483	65.1408	69.5792	68.6228	44.4099	59.5076	40.4948	48.1374	2.24378	2.76025	2.90102	2.63502	13.1789	15.1327	13.3921	13.9012	9.1193	9.49074	9.86094	9.49033	9.22965	10.6514	8.49273	9.45793	9.16149	7.00758	4.3364	6.83516	13.9012
IE062	CC45	ST45	I	IVc	0.4773	0.3737	0.407	0.419333	69.2982	68.1529	65.838	67.763	73.0178	79.7567	62.5801	71.7849	75.5076	78.4431	66.1167	73.3558	71.2759	69.8324	61.7723	67.6269	43.4718	49.7076	33.7047	42.2947	4.01606	4.29936	7.93905	5.41816	10.2959	18.6794	11.1378	13.371	10.0254	7.70958	6.91521	8.21673	7.94923	7.98085	12.031	9.32036	2.67062	1.36452	1.53203	1.85572	13.371
IE063	CC1	ST9	II	IVb	0.5624	0.4181	0.444	0.474833	65.6396	65.285	50.3268	60.4171	58.3115	50.5495	57.2038	55.3549	64.9194	55.3667	64.9609	61.749	54.7417	40.2174	51.4706	48.8099	39.2962	26.6504	20.7373	28.8946	2.65988	3.79965	1.87908	2.77954	8.44241	11.1264	10.9974	10.1887	5.45617	3.16699	3.26937	3.96418	2.62143	1.52144	4.87132	3.00473	4.10557	5.37897	3.22581	4.23678	10.1887
IE064	CC15	ST15	II	IVa	0.5439	0.3515	0.3663	0.420567	45.8545	44.6399	42.9477	44.4807	52.5069	65.5556	62.5741	60.2122	60.2522	59.9488	53.6417	57.9476	55.8103	46.3324	55.204	52.4489	70.1136	68.5673	63.5613	67.4141	1.63565	0.502513	1.42631	1.18816	4.18733	7.03704	7.36664	6.197	4.84406	2.13493	1.59925	2.85941	2.52964	1.02136	1.41549	1.6555	2.95455	0.146199	2.13675	1.74583	6.197
IE065	CC15	ST10021	II	IVb	0.6401	0.5217	0.4403	0.534033	62.2302	64.3049	68.4534	64.9962	66.4608	77.4093	54.1161	65.9954	53.0435	52.3419	62.2507	55.8787	24.957	34.3844	39.619	32.9868	27.5676	36.7454	40.6732	34.9954	4.43645	1.52466	9.22671	5.06261	10.0062	17.4093	11.4878	12.9678	4.92754	5.50351	4.34473	4.92526	2.32919	1.2012	2.85714	2.12918	1.62162	3.14961	1.68303	2.15142	12.9678
IE066	CC5	ST5	II	II	0.6549	0.5217	0.4921	0.556233	44.69	52.6957	48.6465	48.6774	47.6401	65.8513	47.323	53.6048	59.1603	46.7027	42.8806	49.5812	16.6178	36.3636	28.7546	27.2453	48.1229	42.5693	46.4806	45.7243	2.63966	3.21739	3.90127	3.25277	7.07965	9.88258	7.77202	8.24475	13.2061	4.54054	2.03704	6.59456	3.42131	1.93939	1.55678	2.30583	1.36519	0.251889	0.242718	0.619932	8.24475
IE067	CC121	ST121	IV	IVb	0.5254	0.3737	0.4181	0.439067	55.8207	67.9719	60.4046	61.3991	67.2575	61.4198	57.5171	62.0648	59.5808	69.6658	50.5734	59.94	65.5696	56.4304	55.4435	59.1478	31.0277	33.6406	31.6532	32.1072	4.48301	1.40562	4.4316	3.44008	12.7799	17.0534	10.5923	13.4752	13.3886	4.62725	3.09278	7.03621	2.12443	1.31234	1.6129	1.68322	4.30769	5.99078	4.23387	4.84411	13.4752
IE068	CC12	ST12	II	IVb	0.6142	0.4107	0.4292	0.4847	77.9162	70.2555	71.3035	73.1584	63.0502	75.2283	60.3239	66.2008	60.9582	63.233	51.289	58.4934	63.5268	39.3478	41.0334	47.9693	29.7352	27.0968	19.1176	25.3165	4.69453	3.28467	6.22568	4.73496	11.4637	16.0959	13.3603	13.64	6.57895	9.03328	5.49254	7.03492	2.62097	2.3913	2.27964	2.43064	3.66599	3.39806	2.10084	3.05496	13.64
IE069	CC398	ST398	I	IVc	0.5217	0.37	0.4588	0.450167	74.7788	77.9283	78.7594	77.1555	75.4878	78.1284	70.4728	74.6963	72.6295	77.769	71.3605	73.9197	75.7743	75.073	76.96	75.9358	78.7037	80.0912	76.0226	78.2725	6.05526	9.08367	6.07877	7.07257	15.4268	13.8194	15.0758	14.774	12.0377	8.30696	8.97959	9.77475	7.77701	9.44499	9.92	9.04733	9.81481	8.81459	8.74471	9.1247	14.774
IE070	CC45	ST45	I	I	0.5328	0.3441	0.3663	0.4144	40.413	40.55	32.8767	37.9466	29.6585	38.5857	24.7261	30.9901	26.9346	48.8312	49.2829	41.6829	36.671	54.9941	33.6759	41.7803	33.304	34.689	49.3827	39.1252	3.06785	0.331675	1.2087	1.53608	2.2169	0.614912	1.01721	1.28301	2.15182	3.20346	4.10691	3.15406	1.82055	4.70035	4.60165	3.70752	1.5859	3.34928	3.59147	2.84222	3.70752
IE071	CC7	ST7	I	IVc	0.5624	0.4403	0.4773	0.493333	72.6127	76.0036	70.7617	73.126	66.7347	77.0838	69.1193	70.9793	77.8286	69.2949	71.6981	72.9405	67.3225	52.381	64.3011	61.3349	48.2633	50.1247	47.5138	48.6339	4.77327	9.30657	7.78051	7.28678	10.3401	12.2625	8.83424	10.4789	7.38881	5.00379	4.42986	5.60749	5.56031	6.85225	2.58065	4.99774	5.48446	4.48878	5.84416	5.27247	10.4789
IE072	CC15	ST15	II	IVa	0.4773	0.4218	0.3774	0.4255	64.7025	55.8594	53.327	57.963	51.9878	58.0438	49.4516	53.1611	55.0847	52.442	41.4488	49.6585	52.3247	56.1807	44.0058	50.8371	60.084	63.4766	53.0612	58.8739	0.858124	0.713012	0.927487	0.832874	1.66551	6.04891	4.66179	4.1254	3.48178	2.08655	0.746826	2.10505	2.83688	2.47229	3.26609	2.85842	1.2605	1.95312	2.85714	2.02359	4.1254
IE073	CC8	ST8	I	II	0.31635	0.34225	0.29195	0.31685	42.3277	35.1786	34.318	37.2748	36.5099	49.4322	43.6012	43.1811	49.1698	36.6144	42.4684	42.7509	44.8848	60.7275	51.703	52.4384	46.3942	30.2059	39.6947	38.7649	0.926462	0	0.608167	0.511543	1.79455	1.62999	1.26488	1.56314	1.49973	0.342936	0.759494	0.867387	4.55276	6.16184	8.10627	6.27362	0.961538	0.915332	3.81679	1.89789	6.27362
IE074	CC398	ST398	I	I	0.4736	0.3515	0.3552	0.393433	73.1378	74.1463	71.8216	73.0352	69.8733	74.1717	68.0174	70.6875	60.4269	78.2451	64.5648	67.7456	52.993	64.3474	48.1818	55.1741	62.963	79.8552	76.9458	73.2547	12.61	3.25203	5.57621	7.14608	15.4378	7.68072	7.88712	10.3352	3.50301	3.62582	3.36508	3.49797	4.93506	4.86049	4.69697	4.83084	5.36113	4.46321	5.41872	5.08102	10.3352
IE075	CC5	ST5	II	III	0.3256	0.5402	0.3663	0.4107	64.6659	72.6454	68.3209	68.5441	68.864	73.9981	67.7448	70.2023	76.3327	74.1688	68.1533	72.8849	38.2292	53.1361	50.5747	47.3133	67.9473	61.2782	58.6207	62.6154	7.98414	3.6036	6.03805	5.87526	15.4278	13.3271	13.7466	14.1672	6.65829	7.58738	5.10133	6.449	2.82293	3.5503	3.70052	3.35792	9.33041	6.92308	7.05329	7.76893	14.1672
IE076	CC1	ST1	III	IVb	0.5254	0.3996	0.3922	0.439067	72.4409	70.3418	60.4499	67.7442	65.5367	61.33	52.4476	59.7714	57.1856	70.8642	59.3575	62.4691	46.9854	55.6441	46.9854	49.8716	28.2857	33.5277	23.5033	28.4389	5.42299	3.41786	4.9672	4.60268	13.6723	20.6897	11.9792	15.4471	16.4671	7.90123	7.26257	10.5436	5.03876	3.85126	3.7931	4.22771	1.55642	1.45773	1.33038	1.44818	15.4471
IE077	CC5	ST5	II	IVb	0.5698	0.3552	0.3959	0.4403	67.2932	76.2956	74.2832	72.624	69.9652	71.1125	67.1004	69.3927	74.3186	77.5124	69.6154	73.8155	69.5722	77.9736	69.5722	72.3727	45.25	52.7473	39.0788	45.692	18.0451	12.572	15.9498	15.5223	24.2149	28.2018	22.119	24.8452	9.38825	11.1443	10.0427	10.1918	4.74041	4.10678	5.38033	4.74251	6	10.989	3.50094	6.82998	24.8452
IE078	CC45	ST45	I	III	0.3145	0.3256	0.56055	0.400217	64.1924	68.8484	76.6086	69.8831	79.1267	82.6466	72.5283	78.1005	79.4536	79.6361	74.2013	77.7637	78.9901	76.4454	63.5344	72.99	71.7077	80.531	72.5464	74.9284	1.54394	2.07125	6.58592	3.40037	8.42558	7.60697	8.98113	8.33789	8.57143	6.64801	8.25799	7.82581	7.95125	8.83345	22.9675	13.2507	11.6398	9.86094	9.94695	10.4826	13.2507
IE079	CC8	ST72	I	III	0.73815	0.3219	0.3848	0.481617	61.9527	75.1464	79.1379	72.079	74.0385	84.7953	70.2659	76.3666	69.8174	67.7308	72.601	70.0497	70.7254	67.0554	55.5657	64.4488	62.3309	56.4551	53.0885	57.2915	6.15385	8.70293	12.7879	9.21489	19.2308	16.2988	12.2482	15.9259	7.84103	7.43551	7.57576	7.61743	3.49741	4.73235	8.57143	5.6004	7.07596	4.59519	4.59016	5.42044	15.9259
IE080	CC5	ST146	II	III	0.3145	0.2886	0.3145	0.305867	78.3174	80.5063	80.2215	79.6817	81.4485	78.6311	72.7675	77.6157	69.1311	73.2026	62.2042	68.1793	60	68.6901	57.3063	61.9988	36.0058	55.5556	29.9852	40.5155	4.2206	1.85654	4.47284	3.51666	9.73398	7.4588	6.34686	7.84655	4.58716	0.392157	3.11333	2.69755	2.94118	2.79553	2.91005	2.88225	6.6474	3.1746	1.82482	3.88227	7.84655
IE081	CC101	ST101	I	IVc	0.5661	0.4329	0.3774	0.4588	56.1714	68.6501	57.8692	60.8969	66.5601	78.7016	77.184	74.1486	72.8205	74.1007	68.4576	71.7929	68.7385	66.5885	55.5461	63.6244	60.2469	66.7946	55.706	60.9158	1.48571	1.77148	3.06699	2.10806	10.1023	10.8491	16.6495	12.5336	4.24367	5.21583	1.94426	3.80125	7.0805	7.62016	5.49961	6.73342	7.77778	6.52591	6.40466	6.90278	12.5336
IE082	CC8	ST646	I	III	0.3441	0.3441	0.47915	0.389117	74.8083	62.8237	53.0628	63.5649	74.3351	75	71.0958	73.477	59.1035	71.0411	58.6282	62.9243	69.5753	53.9166	51.5542	58.3487	59.552	60.7059	50.9836	57.0805	10.5015	0.668338	1.03421	4.06802	13.0952	3.90335	10.2675	9.08868	3.87382	2.85924	1.28901	2.67402	5.94595	3.56473	4.47309	4.66126	5.21654	6.25	5.40984	5.62546	9.08868
IE083	CC121	ST121	IV	IVc	0.6401	0.5735	0.2886	0.500733	49.8171	59.325	52.5157	53.8859	61.8536	78.5638	61.6564	67.3579	71.0375	62.4525	67.5433	67.0111	36.99	31.5197	20.5514	29.687	63.4221	55.4639	62.7027	60.5296	3.29268	1.24334	2.43711	2.32438	11.6857	6.10932	9.03491	8.94331	3.53581	4.84791	3.04498	3.80957	0.927247	2.92044	1.83793	1.89521	7.9918	5.56701	7.02247	6.86043	8.94331
IE084	CC15	ST15	II	IVa	0.74	0.4625	0.3885	0.530333	59.3588	69.4296	61.3393	63.3759	51.4184	56.3559	57.711	55.1618	64.0962	56.5	55.3438	58.6467	39.2625	58.7798	47.4843	48.5089	43.2387	39.5455	48.0183	43.6008	2.33352	4.27807	5	3.87053	7.02128	6.07345	10.8632	7.98598	5.86058	2.33333	1.1599	3.11794	4.01302	5.05952	3.45912	4.17722	5.38827	2.8	1.82927	3.33918	7.98598
IE085	CC30	ST30	III	IVd	0.5069	0.2886	0.59015	0.461883	71.3838	79.6453	74.1167	75.0486	74.131	78.6142	72.0968	74.9473	75.1464	73.1668	71.6995	73.3376	83.1596	79.5656	75.5574	79.4275	77.5058	85.2643	81.2604	81.3435	4.64415	4.29498	6.08053	5.00655	14.1043	8.53971	9.14588	10.5966	17.4059	7.11765	12.6915	12.405	4.81668	4.62428	6.35104	5.264	15.1515	11.7221	14.5937	13.8224	13.8224
IE086	CC45	ST46	I	IVb	0.5328	0.67525	0.3219	0.509983	76.5588	76.3867	73.8363	75.5939	79.2265	81.033	72.9614	77.7403	81.2317	81.9073	71.3038	78.1476	81.1978	74.2827	75	76.8268	45.4386	59.0778	47.9688	50.8284	6.5	9.90491	6.09952	7.50148	18.4654	18.2741	15.9798	17.5731	13.7243	16.1319	12.8509	14.2357	13.9276	12.7524	16.1966	14.2922	7.54386	8.06916	6.25	7.28767	17.5731
IE087	CC1	ST188	I	IVc	0.6475	0.3441	0.3922	0.461267	70.0464	75.5497	71.3904	72.3288	69.2366	76.087	63.8298	69.7178	68.8763	63.7514	64.3932	65.6736	73.7435	71.6745	55.5874	67.0018	50	54.717	33.0729	45.93	18.8204	12.0493	11.7647	14.2115	18.9463	23.8042	18.6916	20.4807	12.692	8.51554	6.72016	9.30923	5.17241	7.82473	5.58739	6.19484	16.7647	11.5903	7.94702	12.1007	20.4807
IE088	CC5	ST146	II	IVb	0.5846	0.4218	0.3885	0.464967	66.5746	61.786	60.4832	62.9479	67.6448	67.872	54.0418	63.1862	60.628	69.6809	53.7219	61.3436	65.475	70.5081	59.5825	65.1885	20.362	38.8658	35.2181	31.482	4.90724	2.09171	5.26316	4.08737	8.10105	9.1316	9.08265	8.77177	12.5604	8.40426	6.74157	9.23541	2.43205	6.3197	3.51044	4.0874	0.227273	1.13208	0.323102	0.560818	9.23541
IE089	CC5	ST3014	II	IVb	0.5365	0.3589	0.3293	0.408233	60.9272	68.6885	60.1251	63.2469	68.5824	76.8739	63.4984	69.6516	69.7742	73.5135	65.8094	69.699	68.107	73.8956	62.1441	68.0489	38.5768	40.293	25.9567	34.9422	6.73289	2.62295	6.09851	5.15145	16.2835	12.1572	11.6613	13.3673	11.2334	5.85586	4.57516	7.22147	6.10425	3.71486	3.5163	4.44514	6.74157	5.86081	2.85036	5.15091	13.3673
IE090	CC30	ST30	III	IVd	0.4958	0.4033	0.3256	0.408233	69.8864	75.2101	72.9102	72.6689	61.9701	67.3012	67.5592	65.6102	61.7486	67.8065	56.4957	62.0169	54.0339	59.6471	54.0339	55.905	44.2708	48.538	43.7888	45.5325	4.71591	2.18487	3.94737	3.61605	5.98504	3.67647	3.25901	4.30684	4.64481	1.83486	2.5641	3.01459	1.28814	3.88235	2.29779	2.48943	2.08333	2.92398	3.69231	2.89987	4.30684
IE091	CC398	ST398	I	IVc	0.5476	0.444	0.4181	0.4699	82.6934	82.7121	78.003	81.1362	80.3454	79.749	73.6802	77.9249	74.2073	80.2317	79.5981	78.0124	80.9325	77.1731	75.82	77.9752	79.732	78.866	83.2732	80.6237	16.7335	17.2279	21.1059	18.3558	21.4112	12.5523	10.7881	14.9172	7.7439	7.16872	8.09988	7.67083	12.4328	9.97732	15.6522	12.6874	6.95142	4.38144	7.58123	6.3047	18.3558
IE092	CC45	ST45	I	IVc	0.444	0.3663	0.3404	0.383567	66.9875	77.3061	71.5724	71.9553	74.8564	78.8953	74.9041	76.2186	77.9412	76.007	77.3032	77.0838	40.2023	73.0425	55.7042	56.3163	63.2603	52.6954	53.041	56.3322	5.37939	5.63265	4.12201	5.04468	11.4592	8.15174	11.2049	10.2719	11.8286	14.7986	12.3856	13.0043	9.22256	13.4228	16.7048	13.1167	7.90754	8.23171	7.07214	7.73713	13.1167
IE093	CC15	ST15	II	IVa	0.6216	0.4662	0.444	0.5106	67.8767	71.0723	64.8841	67.9444	55.8927	53.4279	59.5027	56.2744	68.6012	64.557	52.7576	61.9719	21.0223	37.9767	27.9412	28.9801	39.3939	33.7687	35.7353	36.2993	3.4904	4.48878	4.22185	4.06701	8.53917	11.1881	10.9236	10.217	4.91228	5.86881	1.59652	4.12587	1.6488	1.08696	1.57563	1.43713	4.09982	3.22581	1.17647	2.83403	10.217
IE094	CC8	ST8	I	V	0.5809	0.444	0.4255	0.483467	64.6505	72.5709	70.0166	69.0793	71.8932	73.1865	66.8037	70.6278	66.0083	68.2927	65.7428	66.6813	69.6489	50.8571	69.6489	63.385	9.77011	11.6564	36.5385	19.3217	9.66899	3.78332	7.47508	6.9758	19.5997	18.7824	13.79	17.3907	13.3056	7.14886	7.09534	9.18327	7.00637	9.8324	10.3058	9.04819	0	0	0.384615	0.128205	17.3907
IE095	CC15	ST15	II	IVb	0.3811	0.2997	0.2368	0.305867	68.8363	60.9514	56.7487	62.1788	63.9545	68.3683	62.8571	65.06	46.2069	55.8559	49.8476	50.6368	60.5634	61.7965	57.1503	59.8367	44.47	41.9492	32.8063	39.7418	3.09007	0.440141	0.521999	1.35074	2.62467	3.64631	3.35135	3.20744	5.86207	4.69012	2.51524	4.35581	5.32374	2.92208	3.36788	3.87123	0.691244	0.520833	1.77866	0.996912	4.35581
IE096	CC398	ST398	I	IVc	0.555	0.3626	0.3404	0.419333	71.767	71.7374	68.4251	70.6432	83.2225	82.9451	73.1061	79.7579	79.1132	81.6154	81.7769	80.8352	64.5933	72.1844	64.684	67.1539	88.315	86.0792	86.9467	87.1136	11.5237	5.04404	4.11171	6.89315	27.1917	12.9139	16.1364	18.7473	13.1272	9.92308	13.2944	12.1149	21.1062	17.2193	19.1822	19.1692	19.0517	11.1732	13.4286	14.5512	19.1692
IE097	CC8	ST8	I	V	0.4255	0.3478	0.3034	0.3589	70.7161	73.0833	71.6667	71.822	73.3333	76.3587	74.347	74.6797	69.0306	75.9325	53.7889	66.2507	54.2317	72.0657	62.6026	62.9667	36.3273	41.1765	27.0661	34.8566	7.6087	4.5614	5.51839	5.89616	15.8423	12.6761	10.3266	12.9483	8.71828	7.81528	4.45061	6.99472	5.41908	9.26143	9.26143	7.98065	3.39321	2.72374	1.38889	2.50195	12.9483
IE099	CC5	ST10022	II	III	0.3959	0.4144	0.407	0.405767	66.4069	77.6664	65.9396	70.0043	73.2794	76.1639	68.3051	72.5828	72.824	69.744	64.0432	68.8704	41.6139	68.6188	39.759	49.9972	74.5587	60.8611	54.7872	63.4023	10.5681	10.0756	13.1261	11.2566	19.0958	14.9123	12.9661	15.6581	6.88791	7.05974	2.48199	5.47655	2.07219	2.68987	2.30011	2.35406	13.6033	6.65362	6.38298	8.87997	15.6581
[truncated: 21 more columns]

## Sheet: mock host cell number
	BJI			Ba/IE			BJI			Ba/IE			BJI			Ba/IE			BJI			Ba/IE			BJI			Ba/IE
	0.5h_1	0.5h_2	0.5h_3	0.5h_1	0.5h_2	0.5h_3	1.5h_1	1.5h_2	1.5h_3	1.5h_1	1.5h_2	1.5h_3	3h_1	3h_2	3h_3	3h_1	3h_2	3h_3	6h_1	6h_2	6h_3	6h_1	6h_2	6h_3	48h_1	48h_2	48h_3	48h_1	48h_2	48h_3
HeLa	2984	3223	3194	3333.25	3420	3351	2908	3267	3297	3307	3471	3342	3146	3340	3102	3302	3307	3401	3257	3351	3319	3451	3415	3454	11068	12544	12277	11026	11662	12356
EA.hy926	1609.6	1862.1	1658.85	1577.5	1353.29	1260	1623.15	1893	1748.3	1528.57	1388.21	1237	1503	1689	1359	1526.64	1373.86	1269	1520	1832	1395	1602.64	1350.5	1293	3787	3818	2783	3617.21	3433.57	2975
U2OS	1669.09	1552.11	1429.78	1669.1	1297	1617	1581.55	1506.56	1453.83	1658.55	1250	1586	1765.67	1556.33	1501.11	1787.65	1354	1682	1837.33	1739	1554	1958.2	1377	1697	4657.39	4993.61	5097.89	5157	3327	5393
THP1	1811	1917.06	1657.83	1717.57	1510	1500.21	1844.89	1750	1564	1693.93	1559	1516	1569.32	1555	1690.18	2026.78	1684	1817.65	1588.2	1659	1645.45	2062.2	1719.85	1794.78	1342.86	1564	1605	1943.9	1394.28	1564.53

## Sheet: correlations
	inf_0.5_1vs2	inf_0.5_1vs3	inf_0.5_2vs3	inf_1.5_1vs2	inf_1.5_1vs3	inf_1.5_2vs3	inf_3_1vs2	inf_3_1vs3	inf_3_2vs3	inf_6_1vs2	inf_6_1vs3	inf_6_2vs3	inf_48_1vs2	inf_48_1vs3	inf_48_2vs3	rep_0.5_1vs2	rep_0.5_1vs3	rep_0.5_2vs3	rep_1.5_1vs2	rep_1.5_1vs3	rep_1.5_2vs3	rep_3_1vs2	rep_3_1vs3	rep_3_2vs3	rep_6_1vs2	rep_6_1vs3	rep_6_2vs3	rep_48_1vs2	rep_48_1vs3	rep_48_2vs3	viab_0.5_1vs2	viab_0.5_1vs3	viab_0.5_2vs3	viab_1.5_1vs2	viab_1.5_1vs3	viab_1.5_2vs3	viab_3_1vs2	viab_3_1vs3	viab_3_2vs3	viab_6_1vs2	viab_6_1vs3	viab_6_2vs3	viab_48_1vs2	viab_48_1vs3	viab_48_2vs3
Hela	0.786	0.684	0.731	0.906	0.78	0.792	0.801	0.855	0.799	0.853	0.896	0.868	0.737	0.835	0.797	0.441	0.255	0.597	0.916	0.92	0.92	0.923	0.91	0.916	0.87	0.805	0.833	0.209	0.198	0.52	0.195	0.2	0.259	0.425	0.388	0.428	0.859	0.82	0.84	0.964	0.95	0.955	0.831	0.838	0.889
EA.hy296	0.799	0.743	0.694	0.708	0.558	0.504	0.855	0.864	0.726	0.926	0.874	0.904	0.947	0.882	0.876	0.754	0.754	0.694	0.919	0.829	0.769	0.951	0.897	0.855	0.853	0.735	0.715	0.575	0.536	0.549	0.152	0.135	0.179	0.328	0.375	0.327	0.857	0.816	0.814	0.96	0.951	0.91	0.849	0.837	0.802
U2OS	0.619	0.675	0.676	0.716	0.667	0.878	0.898	0.89	0.902	0.844	0.91	0.849	0.874	0.909	0.91	0.705	0.729	0.732	0.868	0.892	0.878	0.737	0.75	0.721	0.679	0.549	0.52	0.268	0.502	0.424	0.219	0.197	0.139	0.648	0.729	0.722	0.939	0.944	0.959	0.948	0.948	0.941	0.903	0.883	0.866
THP1	0.682	0.734	0.723	0.725	0.749	0.729	0.777	0.833	0.764	0.76	0.784	0.746	0.879	0.875	0.814	0.745	0.684	0.728	0.838	0.853	0.85	0.737	0.67	0.763	0.827	0.805	0.802	0.846	0.841	0.834	0.537	0.545	0.58	0.818	0.789	0.812	0.855	0.784	0.787	0.874	0.892	0.841	0.86	0.719	0.648
