# Supplementary material for: Microscopy-based phenotypic profiling of infection by Staphylococcus aureus clinical isolates reveals intracellular lifestyle as a prevalent feature
Source: Nat Commun. 2022 Nov 22;13:7174. doi: 10.1038/s41467-022-34790-9 (PMC9684519; doi:10.1038/s41467-022-34790-9)
Supplement: Supplementary file 5 — Supplementary data 2 [file 41467_2022_34790_MOESM5_ESM.xlsx]

## Sheet: HeLa
Isolate	Clonal Complex	Sequence Type	agr Type	Phenotypic Group	max(rep_avg)	CWT_1.5_1	CWT_1.5_2	CWT_1.5_3	CWT_1.5_avg	Gal3_1.5_1	Gal3_1.5_2	Gal3_1.5_3	Gal3_1.5_avg	LTrkr_1.5_1	LTrkr_1.5_2	LTrkr_1.5_3	LTrkr_1.5_avg
BJI001	CC25	ST25	I	IVa	20.8303	55.1136	54.4041	47.0817	52.1998	65.9919	72.5379	72.7778	70.4359	33.9316	35.7373	35.54	35.0696
BJI002	CC101	ST101	I	IVc	3.83964	26.2526	24.6204	17.5493	22.8074	21.717	21.5134	25.4301	22.8868	68.4848	62.9721	59.4368	63.6312
BJI003	CC15	ST15	II	III	0.991791	3.17573	2.60081	3.9837	3.25341	10	7.03259	4.67641	7.23633	88.7984	82.0626	73.4392	81.4334
BJI006	ND	ND	III	I	0.279437	10.0466	6.08677	5.46273	7.1987	7.1066	0	7.14286	4.74982	20.3919	19.5241	76.3489	38.755
BJI008	CC8	ST8	I	V	25.0954	45.4046	50.2714	40.9378	45.5379	77.6039	74.1372	65.2627	72.3346	34.3378	36.1929	33.9418	34.8242
BJI009	CC5	ST5	II	IVa	14.3187	63.5974	66.5943	57.7742	62.6553	63.1868	80.2632	67.2727	70.2409	22.2312	30.5562	31.7757	28.1877
BJI010	CC30	ST34	III	I	0.317898	17.6379	10.2895	6.45887	11.4621	4.79452	0	12.5	5.76484	34.3249	7.8036	81.2649	41.1311
BJI012	CC8	ST8	I	V	15.5563	35.9692	42.526	24.3799	34.2917	62.5815	54.1667	53.4753	56.7412	46.8993	51.9468	42.2594	47.0352
BJI014	CC15	ST15	II	V	29.4734	55.2326	56.5651	51.5429	54.4469	88.4109	85.3321	89.1077	87.6169	20.4566	22.9401	20.4884	21.295
BJI015	CC5	ST5	II	III	1.45021	0.949273	2.75786	5.2868	2.99798	9.21488	8.48086	9.83078	9.17551	89.3599	81.3317	82.0805	84.2574
BJI017	CC3661	ST3661	III	IVd	0.39516	7.8247	11.0184	7.11728	8.65346	18.0321	18.3068	27.0417	21.1269	85.2297	80.8431	82.7575	82.9434
BJI018	CC30	ST34	III	IVd	2.05169	30.1175	29.5256	18.6296	26.0909	32.5278	26.7278	36.5732	31.9429	70.6536	64.7087	59.3434	64.9019
BJI019	CC22	ST22	I	III	2.95471	5.15576	4.71732	5.25066	5.04125	16.2525	14.6341	9.65052	13.5124	82.4581	79.632	74.3394	78.8098
BJI020	CC5	ST5	II	IVa	9.05628	56.9322	65.7926	61.0712	61.2653	79.1908	84.264	72.0762	78.5103	32.7905	41.3041	37.8999	37.3315
BJI021	CC1165	ST1165	I	IVd	3.54771	21.4916	25.2375	10.8357	19.1883	50.1582	42.275	25.7092	39.3808	42.4357	43.667	50.4782	45.527
BJI022	CC25	ST25	I	IVa	5.3874	47.6063	50.7794	43.1481	47.1779	73.8503	66.8019	57.4248	66.0257	32.8726	41.172	37.5387	37.1944
BJI024	CC5	ST5	II	IVa	11.42	50.5351	58.8122	53.0591	54.1355	75.419	76.1194	74.0665	75.2016	30.5926	36.8697	34.4732	33.9785
BJI025	CC15	ST15	II	IVc	7.33222	27.6904	38.2404	32.7654	32.8987	54.6628	48.5042	46.3855	49.8508	55.0903	56.9573	59.0675	57.0384
BJI026	CC15	ST15	II	I	0.286827	6.83873	8.3035	3.77494	6.30572	18.8791	17.25	41.3953	25.8415	73.2675	70.6341	72.9848	72.2955
BJI027	CC59	ST59	ND	IVa	8.03503	63.6701	60.7292	56.847	60.4154	69.2718	70.7736	81.4286	73.8247	33.4862	35.9718	35.6389	35.0323
BJI028	CC78	ST78	III	IVb	10.3779	58.0259	57.6501	55.5099	57.062	87.9216	80.3894	83.3884	83.8998	24.9798	30.5031	27.4493	27.6441
BJI029	CC5	ST5	II	IVa	6.49929	49.6462	57.9276	37.1055	48.2264	73.2798	65.8115	64.5785	67.8899	26.8066	34.2119	31.915	30.9778
BJI030	CC15	ST15	II	IVa	4.99287	38.5387	46.8374	40.2805	41.8855	55.1232	47.2889	54.1151	52.1757	51.2401	48.495	46.9004	48.8785
BJI031	CC25	ST25	I	III	0.332413	3.98665	4.81278	5.41676	4.73873	14.8356	12.7968	8.19398	11.9421	90.9317	86.6403	82.2777	86.6166
BJI033	CC30	ST30	III	IVd	0.43945	1.89929	1.10098	1.31818	1.43948	7.50939	6.70594	4.72512	6.31348	91.7325	91.1875	88.8494	90.5898
BJI034	CC398	ST398	I	II	0.292206	5.5002	8.95028	8.43417	7.62822	7.26351	5.05415	3.48139	5.26635	76.4452	66.8947	89.2861	77.542
BJI035	CC5	ST5	II	III	0.23678	0.762989	0.354285	0.497739	0.538338	4.46321	4.53795	3.38164	4.1276	92.3147	91.109	86.0816	89.8351
BJI040	CC5	ST5	II	V	18.4849	26.949	43.2102	17.4913	29.2168	72.0497	67.9607	83.6406	74.5503	36.9527	30.3437	39.6871	35.6612
BJI041	CC45	ST45	I	IVa	5.11849	46.8281	48.8553	43.9226	46.5353	67.5926	65.9052	66.3743	66.624	36.0105	42.9236	37.0246	38.6529
BJI042	CC5	ST5	II	IVa	8.23767	50.4837	49.8956	39.3539	46.5777	69.1109	71.1832	71.2369	70.5103	33.3126	39.2955	36.146	36.2514
BJI043	CC45	ST45	I	IVc	5.93441	40.971	42.8113	26.7733	36.8519	57.602	48.189	56.7692	54.1867	42.5887	42.2572	39.4593	41.4351
BJI045	CC25	ST25	I	IVc	6.13176	28.8093	32.4943	21.7596	27.6877	47.1698	42.0276	38.563	42.5868	53.9795	59.2929	52.1601	55.1442
BJI048	CC30	ST34	III	IVc	3.76651	26.8914	30.8924	12.5424	23.4421	39.8346	35.8789	25.8691	33.8609	60.3177	63.1782	56.5566	60.0175
BJI050	CC25	ST27	II	IVc	4.48423	47.5904	54.469	44.1617	48.7404	69.7063	66.7774	54.6574	63.7137	40.0399	49.1412	44.7121	44.6311
BJI051	CC45	ST45	I	IVc	6.4469	27.0752	24.1948	18.386	23.2187	34.0573	27.9356	36.4909	32.8279	52.0404	52.6518	52.4808	52.391
BJI053	CC30	ST30	III	IVa	1.50398	37.7545	41.0739	33.0449	37.2911	53.5985	52.4109	49.4265	51.812	63.0705	59.9427	61.18	61.3977
BJI055	CC22	ST22	I	IVc	12.3228	37.0925	41.412	30.173	36.2258	64.4773	57.8906	71.8386	64.7355	46.3272	46.1614	51.1332	47.8739
BJI056	CC30	ST30	III	IVc	10.5037	31.9293	39.0634	32.94	34.6442	58.8664	57.9213	63.7795	60.1891	53.1986	47.4845	56.0598	52.2476
BJI058	CC5	ST5	II	IVc	7.52379	36.2821	46.1171	21.1989	34.5327	69.6673	68.5841	67.1562	68.4692	31.4182	36.6512	38.3977	35.489
BJI060	CC30	ST30	III	IVd	0.892927	12.6768	32.1491	15.8227	20.2162	32.2971	28.0635	21.0602	27.1403	76.6061	72.8929	68.0215	72.5068
BJI062	ND	ND	II	IVb	11.2329	60.65	64.9739	59.679	61.7676	67.3619	60.2357	54.4757	60.6911	31.0909	37.7079	32.7112	33.8367
BJI063	CC97	ST97	I	IVc	9.02668	44.6268	50.4963	45.2404	46.7878	65.9356	60.6502	52.4476	59.6778	38.4802	42.2433	37.3	39.3412
BJI064	CC398	ST398	I	III	1.76396	3.3377	6.1761	6.96493	5.49291	10.0592	8.6139	6.95254	8.54188	87.5068	83.6139	78.5883	83.2363
BJI065	CC398	ST398	I	IVa	4.07244	43.2022	33.8196	29.5761	35.5326	53.7608	48.4429	54.5311	52.2449	39.3646	40.2546	39.0277	39.549
BJI066	CC398	ST398	I	IVa	4.36827	45.1228	36.1815	26.3188	35.8744	62.9389	51.0776	52.748	55.5882	50.8538	42.4119	44.2452	45.837
BJI067	CC5	ST5	II	III	2.07883	4.81685	4.56236	4.5271	4.63544	15.6264	13.4182	19.6827	16.2424	82.5976	67.1509	70.5881	73.4455
BJI068	CC45	ST45	I	IVa	2.90886	50.0269	48.9473	43.6223	47.5322	69.7587	63.8051	62.508	65.3573	38.5772	37.6233	39.5594	38.5866
BJI070	CC15	ST15	II	IVc	3.45387	13.3075	21.3271	9.75144	14.7953	25.2903	23.2824	28.4515	25.6747	73.0497	62.4017	67.1163	67.5226
BJI071	CC8	ST72	I	IVa	9.7162	60.8267	59.4136	48.0014	56.0806	68.2844	61.6201	76.3828	68.7624	40.9521	34.4386	38.8099	38.0669
BJI072	CC15	ST15	II	IVa	22.9855	54.6513	57.4646	47.8315	53.3158	57.0776	63.4921	62.5282	61.0326	34.8861	41.9785	35.2321	37.3656
BJI073	CC25	ST25	I	IVc	7.77937	15.5919	19.6856	15.361	16.8795	37.0901	25.3868	24.3755	28.9508	57.8979	58.4475	44.917	53.7541
BJI074	CC5	ST5	II	IVb	9.84037	43.2742	41.6081	33.0949	39.3257	21.5909	32.3529	61.1646	38.3695	25.2036	36.9612	33.8133	31.9927
BJI075	CC398	ST398	I	IVc	5.03733	35.698	35.4298	25.5391	32.2223	60.8457	53.9205	41.5385	52.1016	30.7789	37.2503	37.0143	35.0145
BJI076	CC5	ST5	II	V	18.0092	30.3452	41.6215	35.053	35.6732	79.3089	77.6195	65.0582	73.9955	43.6365	51.9807	32.6921	42.7698
BJI077	CC8	ST8	I	IVb	13.4124	48.562	62.9486	47.0617	52.8574	73.1264	71.5592	63.033	69.2395	31.4041	32.5555	32.2516	32.0704
BJI079	CC8	ST8	I	IVb	13.6747	44.8219	56.0837	49.5488	50.1515	24.0829	19.2958	65.8675	36.4154	64.0628	35.8951	61.7924	53.9168
BJI080	CC30	ST30	III	IVd	1.00253	10.0347	12.7434	6.17851	9.6522	32.156	28.627	19.1988	26.6606	78.0468	76.6382	79.6216	78.1022
BJI081	CC30	ST30	III	IVa	3.20931	12.4666	17.0613	11.6359	13.7213	41.8829	36.8992	34.1691	37.6504	69.9089	67.117	63.2869	66.7709
BJI082	CC398	ST398	I	IVa	6.2929	47.7417	37.7284	30.1295	38.5332	47.0588	49.3056	48.3106	48.225	38.546	42.0559	37.9746	39.5255
BJI083	CC45	ST45	I	IVc	13.7754	49.2082	52.3362	43.2014	48.2486	62.3727	66.4322	58.0906	62.2985	38.6574	44.6935	35.7508	39.7006
BJI084	CC15	ST15	II	III	0.838055	4.45973	3.99309	4.55842	4.33708	8.04598	7.66947	8.04647	7.92064	84.6671	84.3099	75.3207	81.4326
BJI086	CC398	ST398	I	IVa	8.06559	46.3834	34.8072	30.4587	37.2164	52.9977	45.7603	38.9887	45.9156	32.8963	43.2076	39.8527	38.6522
BJI087	CC45	ST45	I	IVd	1.88468	23.3899	21.5181	10.0968	18.3349	30.8182	35.7143	32.0675	32.8667	41.0751	42.6754	50.6137	44.7881
BJI088	CC5	ST5	II	IVa	10.4724	47.9754	56.5501	48.6247	51.0501	72.8421	65.2308	57.4479	65.1736	28.602	40.2318	33.875	34.2363
BJI089	CC30	ST30	III	II	1.32387	10.6951	7.51978	5.24119	7.81869	8.11153	14.5714	12.3506	11.6778	34.3952	54.2544	70.9243	53.1913
BJI090	CC5	ST5	II	III	0.619317	1.18578	1.43179	3.67051	2.09603	7.34251	5.14965	4.09424	5.5288	91.6472	87.364	78.153	85.7214
BJI091	CC45	ST45	I	IVd	3.69002	31.5497	33.7749	27.1811	30.8352	37.4034	32.4206	48.0392	39.2877	56.0142	63.2852	53.5655	57.6216
BJI092	CC50	ST50	IV	IVa	1.90742	48.7993	45.8619	36.4425	43.7012	23.6364	19.9454	32.1078	25.2299	66.4048	69.1457	50.2	61.9168
BJI093	CC45	ST45	I	IVa	2.08959	45.4362	42.9776	38.9427	42.4522	37.7264	38.7835	34.231	36.9136	34.384	45.5914	37.0113	38.9956
BJI094	CC1	ST1	III	IVc	6.52043	10.7066	14.7459	11.5803	12.3443	23.0937	18.1534	19.2434	20.1635	76.1512	80.5285	70.9688	75.8828
BJI095	CC45	ST45	I	IVc	7.2353	29.1034	32.5625	19.606	27.0906	42.8255	40.8965	40.9605	41.5608	47.1312	49.1856	47.1207	47.8125
BJI099	CC15	ST15	II	III	0.518736	2.88463	3.17676	3.29927	3.12022	5.21623	5.96057	4.83333	5.33671	93.0883	87.8828	85.534	88.835
BJI100	CC630	ST630	I	IVc	2.96232	47.9516	63.7121	49.8413	53.835	41.3502	38.6645	47.5789	42.5312	39.8537	45.9237	45.3694	43.7156
BJI101	CC5	ST5	II	II	2.27808	30.7272	72.0481	42.9325	48.5693	27.5386	25.7194	29.7006	27.6529	43.2051	48.8292	49.9027	47.3123
BJI102	CC15	ST15	II	IVa	3.37359	26.1925	28.6758	33.9605	29.6096	52.9907	52.5664	49.0619	51.5397	46.3033	54.8153	54.4676	51.8621
BJI103	CC30	ST34	III	IVd	2.94073	21.9218	28.5432	19.7783	23.4144	28.9792	24.4541	38.3237	30.5857	64.7088	66.4436	58.8852	63.3459
BJI107	CC30	ST34	III	IVc	6.42364	21.6018	22.217	13.5847	19.1345	47	51.3559	33.0575	43.8045	48.4694	65.089	56.9957	56.8514
BJI108	CC5	ST5	II	III	2.49703	5.23955	4.84752	5.2221	5.10306	8.71923	7.2711	7.34558	7.77864	90.1299	89.9629	84.2676	88.1201
BJI109	CC30	ST30	III	IVd	0.678265	11.9299	12.6903	10.0183	11.5462	20.0099	18.4932	17.5926	18.6986	55.1592	58.1611	76.3504	63.2236
BJI110	CC1	ST188	I	III	1.1687	4.4653	3.73911	6.02029	4.74157	8.14815	7.22656	8.2544	7.87637	94.2021	92.6166	87.3456	91.3881
BJI111	CC5	ST5	II	II	0.198457	3.03499	0.968725	1.1523	1.71867	4.49633	4.59236	3.8866	4.3251	96.4183	93.6411	93.0047	94.3547
BJI112	CC8	ST8	I	V	14.9882	16.197	33.022	19.5393	22.9194	23.3065	17.3444	15.7308	18.7939	54.8493	64.1803	59.2446	59.4247
BJI113	CC1	ST1	III	IVc	5.5216	3.53421	6.88192	5.03562	5.15058	23.0369	20.2193	13.1894	18.8152	84.3435	85.9284	85.6019	85.2913
BJI115	ND	ND	I	IVa	3.73592	57.3855	50.6071	46.9478	51.6468	52.9357	56.8524	58.4847	56.0909	24.1174	32.1552	37.0512	31.1079
BJI117	CC398	ST398	I	IVa	2.51546	45.3792	42.6381	37.2995	41.7723	67.6403	61.1111	59.7222	62.8245	43.8344	49.8403	48.4534	47.376
BJI118	CC25	ST25	I	III	1.37972	7.32782	7.07708	7.19916	7.20135	9.28346	8.54109	14.4808	10.7685	93.2649	84.8563	80.3048	86.142
BJI119	CC30	ST30	III	IVd	1.45574	10.4044	17.3783	10.2054	12.6627	17.9146	20.4255	23.0227	20.4543	65.5368	75.4107	73.5091	71.4855
BJI120	CC45	ST45	I	IVc	3.01573	58.773	58.625	40.2721	52.5567	58.6224	49.9189	46.3544	51.6319	37.0317	38.2619	40.6429	38.6455
BJI121	CC1	ST1	III	IVd	3.92204	41.381	59.9046	55.4123	52.2326	38.5874	35.8153	29.3473	34.5833	33.0752	44.4706	43.8923	40.4794
BJI122	CC1	ST1	ND	IVc	4.89516	15.6	22.6559	20.4757	19.5772	24.9412	20.2301	17.9048	21.0254	72.1147	76.6283	68.8412	72.5281
BJI123	CC30	ST30	III	II	0.989513	13.7612	14.1379	31.4357	19.7783	18.108	27.3381	20.5807	22.0089	34.5147	49.8293	71.3747	51.9062
BJI124	CC101	ST101	I	IVc	6.5064	51.8158	47.6599	39.0546	46.1768	65.5375	55.0093	56.754	59.1003	29.3259	32.648	31.7515	31.2418
BJI125	CC398	ST398	I	IVa	4.16101	44.0524	33.7451	27.984	35.2605	56.6116	50.5693	51.0976	52.7595	33.3308	38.3375	38.5943	36.7542
Ba001	CC59	ST59	ND	II	3.15577	14.4664	20.375	9.50413	14.7818	34.2216	35.2622	29.5977	33.0272	52.6009	67.1359	71.5732	63.77
Ba002	CC8	ST8	I	V	23.1001	9.17046	16.5963	4.35039	10.039	21.6015	21.4724	16.9477	20.0072	73.08	68.7149	72.8032	71.5327
Ba003	CC30	ST30	III	II	0.279955	5.24789	1.29041	1.79352	2.77727	3.43597	4.53972	5.28715	4.42095	46.203	63.7456	63.667	57.8719
Ba004	CC182	ST3803	ND	II	3.67729	18.2045	51.066	8.10176	25.7908	6.01596	9.38967	14.5873	9.99764	79.623	78.1192	77.1603	78.3008
Ba005	CC30	ST30	III	III	0.974799	0.958013	1.06125	1.22758	1.08228	4.30254	3.91211	3.85533	4.02333	91.9193	91.0576	96.2079	93.0616
Ba006	CC30	ST34	III	IVd	4.78425	19.044	63.3753	7.32338	29.9142	33.1564	33.9328	27.0989	31.396	77.8437	74.21	72.0111	74.6883
Ba007	CC12	ST1954	II	III	3.35062	3.33766	3.33087	3.39242	3.35365	5.76506	5.86118	6.89956	6.17527	89.212	87.7931	94.0264	90.3438
Ba008	CC121	ST121	IV	III	2.15473	8.87025	6.48215	3.8261	6.39283	13.915	12.8308	11.7595	12.8351	88.73	82.6011	86.7529	86.028
Ba009	CC45	ST45	I	V	42.812	60.2501	57.018	42.2052	53.1578	79.0048	78.1785	73.7829	76.9887	37.6912	27.2086	27.9261	30.942
Ba010	CC5	ST5	II	III	3.89871	3.44336	7.18132	3.40115	4.67528	6.11621	4.14986	5.49356	5.25321	87.7003	90.5537	94.4104	90.8881
Ba011	CC30	ST34	III	IVd	3.74526	13.9232	25.8109	14.2619	17.9987	28.5786	31.8831	34.9136	31.7918	71.2411	66.3768	62.9944	66.8708
Ba012	CC30	ST30	III	IVc	12.3239	20.1783	24.0331	19.5483	21.2532	39.1638	33.1058	33.6898	35.3198	66.817	63.7704	64.1497	64.9124
Ba013	CC5	ST5	II	IVb	19.2283	53.0165	58.3263	38.6241	49.989	80.1703	78.1717	70.3196	76.2205	36.3746	32.342	30.5659	33.0942
Ba014	CC45	ST45	I	IVc	11.8829	8.92495	17.218	8.89363	11.6789	9.78961	7.41663	17.502	11.5694	73.6878	59.9695	57.3572	63.6715
Ba015	CC45	ST45	I	IVa	4.53709	36.6063	36.8557	28.9513	34.1378	37.556	34.2165	36.7976	36.19	53.5678	43.816	44.3753	47.253
Ba016	CC5	ST5	II	V	32.288	43.6475	46.6428	31.2331	40.5078	78.3149	79.333	65.3718	74.3399	43.7683	38.6569	38.4474	40.2909
Ba017	CC5	ST5	II	IVb	15.1823	38.7551	42.2771	29.466	36.8327	64.4116	71.9255	61.0694	65.8022	36.2871	33.2392	29.7224	33.0829
Ba018	CC22	ST22	I	IVc	15.2869	28.4788	28.163	21.9524	26.1981	24.2871	26.1454	26.8995	25.7773	62.3832	58.2362	60.4276	60.349
Ba019	CC12	ST12	II	IVb	16.3922	36.3844	35.1317	31.6276	34.3812	49.419	53.3577	38.6785	47.1517	58.2976	49.1018	52.2918	53.2304
Ba020	CC22	ST22	I	IVc	11.9333	9.43116	12.4091	6.8081	9.54945	17.0539	15.1515	27.064	19.7565	68.3624	58.9312	65.1078	64.1338
Ba021	CC8	ST8	I	IVc	14.1388	17.1042	27.2948	12.0681	18.8224	29.0083	25.675	37.1189	30.6007	69.6302	60.9505	63.1966	64.5924
Ba022	CC97	ST97	I	IVb	15.8674	37.8801	41.7744	22.0469	33.9005	49.286	41.9021	50.3325	47.1735	66.0562	47.9903	52.0887	55.3784
Ba023	CC12	ST12	II	IVb	19.066	51.3943	61.4416	32.8187	48.5515	60.2298	60.7641	61.0676	60.6872	45.3914	36.3366	33.6604	38.4628
Ba024	CC59	ST59	ND	IVc	6.57865	15.6576	36.8175	15.5633	22.6795	11.5683	13.2597	12.5913	12.4731	73.8586	77.2243	73.9462	75.0097
Ba025	CC121	ST3213	IV	IVc	7.97699	26.516	44.232	27.8769	32.875	25.7216	27.8159	34.1484	29.2286	61.5043	46.2066	48.0861	51.9323
Ba026	CC1	ST1	III	IVb	16.9233	31.5449	47.7548	40.7971	40.0323	41.2202	49.0166	44.6482	44.9617	39.3939	33.4216	32.4179	35.0778
Ba027	CC15	ST15	II	IVc	4.96379	6.18396	9.98501	4.39823	6.85573	12.4891	12.0028	9.39568	11.2959	83.6268	69.0399	72.8797	75.1821
Ba028	CC398	ST398	I	IVc	10.3235	16.1238	26.2898	11.5281	17.9806	46.5766	44.4745	32.5225	41.1912	48.4225	48.879	48.0349	48.4455
Ba029	CC97	ST97	I	IVb	13.5281	21.394	27.7812	15.5432	21.5728	31.7881	32.922	48.2959	37.6687	63.1856	57.8572	62.3368	61.1265
Ba030	CC8	ST8	I	IVd	15.6366	25.168	35.3132	10.9623	23.8145	30.282	28.9374	39.1229	32.7808	65.4026	52.1474	55.6342	57.7281
Ba031	CC30	ST30	III	IVd	4.48504	17.8032	33.2612	16.8286	22.631	34.8817	46.0154	34.9486	38.6152	53.7637	63.5729	58.9828	58.7731
Ba032	CC97	ST97	I	IVb	11.1526	24.8707	33.252	19.6696	25.9308	34.2589	30.6883	33.3484	32.7652	73.9259	56.9093	61.577	64.1374
Ba033	CC5	ST5	II	II	0.197227	2.39029	1.20007	0.915889	1.50208	5.16772	5.34759	4.57895	5.03142	93.2872	94.3105	97.1577	94.9185
Ba034	CC398	ST398	I	IVc	7.7853	30.0138	28.7251	16.9538	25.2309	35.6877	39.6749	35.0515	36.8047	67.4515	49.584	54.8608	57.2988
Ba035	CC5	ST5	II	III	3.02785	4.05184	4.94431	4.41073	4.46896	6.44198	5.80781	6.57439	6.27473	91.2936	85.5923	91.5084	89.4648
Ba036	CC45	ST45	I	IVc	16.0825	46.2514	48.1414	40.0799	44.8242	46.9003	51.0408	45.2565	47.7325	47.3994	35.9207	35.6262	39.6488
Ba037	CC5	ST5	II	IVa	3.88038	27.6918	33.4105	20.9597	27.354	40.613	44.8276	40.4255	41.9554	48.4268	42.9592	39.7061	43.6974
Ba038	CC80	ST80	III	IVb	18.8245	29.1347	50.0661	48.522	42.5743	58.4868	56.1859	57.2414	57.3047	57.6156	46.9103	45.5055	50.0105
Ba039	CC25	ST25	I	III	1.53652	3.94345	4.32797	5.73303	4.66815	7.11019	6.48703	7.47585	7.02436	86.7148	84.6186	90.2497	87.1944
Ba040	CC30	ST30	III	IVd	1.55941	1.08326	0.779023	1.06753	0.976604	4.8995	4.64779	2.9987	4.182	93.6971	90.9641	95.7496	93.4703
Ba041	CC5	ST5	II	IVb	12.7537	24.5051	36.6197	18.0249	26.3832	43.195	43.7751	35.4839	40.818	49.5219	36.2178	35.9845	40.5747
Ba042	CC121	ST121	IV	IVc	14.7334	43.556	52.5717	39.2333	45.1203	54.1099	55.258	54.6127	54.6602	38.1474	36.6476	34.6352	36.4767
Ba043	CC45	ST45	I	IVd	5.56122	40.7708	34.0671	21.1801	32.006	37.8833	39.206	40.6001	39.2298	38.5851	37.2468	36.2911	37.3743
Ba044	CC152	ST152	I	IVc	9.62026	34.8092	27.0513	25.2525	29.0377	29.2781	28.4507	19.895	25.8746	68.8716	51.0685	54.1394	58.0265
Ba045	CC15	ST15	II	IVc	4.9776	14.6139	18.1351	9.59523	14.1147	31.5835	27.3766	22.2382	27.0661	65.3096	48.779	49.9712	54.6866
Ba046	CC8	ST8	I	IVb	18.1606	26.5314	33.622	21.4569	27.2034	54.8057	51.4541	61.33	55.8633	22.5057	34.2381	34.1117	30.2852
Ba047	CC5	ST5	II	III	3.73386	2.73493	4.45691	4.02086	3.73757	8.06836	7.45941	9.19028	8.23935	83.1787	76.458	86.1053	81.914
Ba048	CC30	ST30	III	III	0.755696	2.1113	0.813823	1.06604	1.33039	3.86672	3.4358	3.40108	3.56787	93.0892	85.2181	91.7926	90.0333
IE049	CC15	ST15	II	IVb	32.0198	56.0803	60.6478	55.7655	57.4979	76.528	66.6851	76.2649	73.1593	31.1213	32.6603	33.5227	32.4348
IE050	CC15	ST15	II	IVb	22.3064	46.9667	50.6676	2.79758	33.4773	66.1074	63.3716	63.2754	64.2515	38.8493	35.4774	37.886	37.4042
IE051	CC30	ST30	III	II	1.16014	3.98068	5.87764	3.05068	4.303	11.8361	17.1617	21.6567	16.8848	77.8584	85.3694	82.0032	81.7437
IE052	CC5	ST5	II	IVb	15.6104	36.8843	48.6633	46.3895	43.979	43.6259	41.3043	48.3023	44.4108	52.0861	52.0845	50.9621	51.7109
IE053	CC8	ST8	I	IVa	19.9632	71.145	72.7955	47.7406	63.8937	78.2148	72.345	78.0488	76.2029	45.8292	31.9318	31.8923	36.5511
IE054	CC8	ST8	I	IVc	17.0992	26.5841	41.3921	9.27682	25.751	30.3938	29.9048	35.3577	31.8854	55.2415	51.6331	53.4119	53.4288
IE055	CC45	ST54	I	V	32.669	42.9844	44.4739	29.9406	39.133	69.8001	67.6782	78.2591	71.9125	31.7135	34.1334	32.8563	32.9011
IE056	CC22	ST22	ND	IVc	15.4072	15.7608	16.004	9.73655	13.8338	15.9341	14.0294	20.1307	16.6981	73.8269	73.058	81.2056	76.0302
IE057	CC8	ST8	I	V	28.7987	51.842	64.6155	29.4676	48.6417	57.7847	54.2874	54.3394	55.4705	32.8523	30.8148	28.9652	30.8774
IE058	CC78	ST78	III	IVb	28.3419	53.371	55.8574	38.0893	49.1059	72.6955	70.3477	79.6238	74.2223	37.3043	36.1813	36.8789	36.7882
IE059	CC45	ST45	I	IVb	25.4053	54.4728	55.3484	41.4589	50.4267	76.2411	72.7373	79.277	76.0851	39.3433	31.6629	29.5381	33.5148
IE060	CC1	ST188	I	IVb	22.7866	54.8208	52.6239	40.1676	49.2041	60.4887	60.5621	69.8364	63.6291	29.8359	28.9734	28.4135	29.0743
IE061	CC45	ST45	I	IVd	3.26059	28.8818	29.9179	22.3341	27.0446	41.8265	44.5242	47.5773	44.6427	38.1722	44.4706	41.1256	41.2561
IE062	CC45	ST45	I	IVc	14.1304	22.3352	24.5792	13.3569	20.0904	19.4107	15.208	33.5521	22.7236	69.9995	60.0977	59.8193	63.3055
IE063	CC1	ST9	II	IVb	19.6928	45.2723	50.0512	46.45	47.2578	59.1291	63.7973	69.614	64.1801	50.5092	39.5603	39.8628	43.3108
IE064	CC15	ST15	II	IVa	7.54069	41.0809	40.7947	36.5751	39.4836	43.8724	44.6429	47.3498	45.2884	55.4302	45.8801	39.7482	47.0195
IE065	CC15	ST10021	II	IVb	14.1103	39.6436	35.3069	32.584	35.8448	51.2415	56.9821	57.3977	55.2071	48.9564	45.4764	49.2772	47.9033
IE066	CC5	ST5	II	II	2.97675	3.20546	40.4146	5.80629	16.4754	12.5704	15.8322	14.0782	14.1603	65.6944	65.9631	71.0787	67.5787
IE067	CC121	ST121	IV	IVb	17.8717	59.7638	61.0643	50.8242	57.2174	68.5864	64.6018	82.8599	72.016	36.1203	33.4546	38.9121	36.1623
IE068	CC12	ST12	II	IVb	20.2404	53.0753	68.8713	49.3095	57.0854	76.9725	72.943	80.0417	76.6524	43.2248	41.7666	38.3827	41.1247
IE069	CC398	ST398	I	IVc	12.5705	41.3102	38.5754	25.0505	34.9787	52.0581	48.5892	58.8043	53.1505	62.8981	49.1219	52.99	55.0033
IE070	CC45	ST45	I	I	0.617256	10.6103	16.0551	9.65371	12.1064	7.10383	33.3333	NaN	20.2186	22.1195	38.7227	24.6028	28.4817
IE071	CC7	ST7	I	IVc	18.0062	27.8164	42.7778	14.9312	28.5085	44.7728	43.8588	42.3767	43.6694	68.7073	57.181	62.5234	62.8039
IE072	CC15	ST15	II	IVa	6.99747	41.1037	47.8198	47.9926	45.6387	51.8168	52.607	61.3132	55.2457	31.6968	37.8921	35.0079	34.8656
IE073	CC8	ST8	I	II	15.1179	17.027	21.1354	13.1774	17.1133	27.4465	30.1479	26.1851	27.9265	62.1413	59.5808	53.2744	58.3322
IE074	CC398	ST398	I	I	0.497165	10.1173	16.8836	5.61012	10.8703	14.6939	50	10.8434	25.1791	25.6934	59.8691	58.2002	47.9209
IE075	CC5	ST5	II	III	7.64179	5.29335	4.69966	3.36562	4.45288	7.19036	6.71682	7.02703	6.97807	85.7552	86.7765	87.874	86.8019
IE076	CC1	ST1	III	IVb	19.2513	43.4594	57.6093	48.0128	49.6938	58.3008	59.1149	70.4225	62.6127	40.1961	37.0376	43.0908	40.1082
IE077	CC5	ST5	II	IVb	21.2285	53.7495	58.619	52.737	55.0352	67.3799	70.3806	81.4252	73.0619	29.3284	26.41	26.4954	27.4113
IE078	CC45	ST45	I	III	0.333975	1.09827	0.853685	1.50625	1.15274	3.8961	3.25157	4.0708	3.73949	86.3483	89.2838	92.3275	89.3199
IE079	CC8	ST72	I	III	1.02647	1.86936	1.40654	1.58001	1.61864	4.57604	4.7	5.13582	4.80395	92.0584	91.9367	94.7543	92.9165
IE080	CC5	ST146	II	III	6.77259	2.14281	1.64852	2.57797	2.1231	6.15452	7.38372	10.041	7.85975	83.6414	85.9611	88.9413	86.1813
IE081	CC101	ST101	I	IVc	14.3405	43.9791	44.8959	30.5618	39.8123	41.9528	46.8153	55.595	48.121	37.823	33.0721	33.8152	34.9034
IE082	CC8	ST646	I	III	5.10042	5.02992	8.58421	2.45644	5.35686	6.18375	5.26316	9.06504	6.83732	81.886	84.4073	90.503	85.5988
IE083	CC121	ST121	IV	IVc	10.6259	21.9201	20.4673	10.1577	17.515	31.1131	29.6939	27.5187	29.4419	59.564	51.7776	51.1561	54.1659
IE084	CC15	ST15	II	IVa	11.3911	36.4512	42.6941	36.3299	38.4917	51.0653	55.2827	47.1993	51.1824	46.3069	38.5817	41.949	42.2792
IE085	CC30	ST30	III	IVd	4.92786	23.8974	32.8466	31.5486	29.4309	23.7421	23.6237	36.4615	27.9424	67.0919	63.4842	43.6814	58.0858
IE086	CC45	ST46	I	IVb	17.4204	35.6878	34.2268	22.9921	30.9689	38.6159	41.0562	45.7505	41.8075	44.7159	41.3713	41.647	42.5781
IE087	CC1	ST188	I	IVc	12.2317	23.3439	28.5822	20.7545	24.2269	22.5369	21.7391	38.2653	27.5138	63.2909	57.8659	58.3161	59.8243
IE088	CC5	ST146	II	IVb	28.1254	54.846	57.8515	49.0682	53.9219	71.9523	68.5845	72.5741	71.037	32.6873	26.1939	25.9046	28.2619
IE089	CC5	ST3014	II	IVb	26.2557	59.2454	57.8825	53.3432	56.8237	75.7303	73.7148	82.5247	77.3233	29.9678	27.3384	24.5055	27.2706
IE090	CC30	ST30	III	IVd	4.83373	37.6219	35.4838	26.9643	33.3567	31.5479	23.0324	34.2023	29.5942	66.3053	55.5148	55.9777	59.2659
IE091	CC398	ST398	I	IVc	15.411	28.1514	32.8644	15.6632	25.5597	40.9169	40.4773	44.4982	41.9641	67.7519	55.6332	55.2445	59.5432
IE092	CC45	ST45	I	IVc	10.963	15.6184	18.1054	11.7077	15.1438	24.0693	20.8586	15.7274	20.2184	84.3479	77.4931	74.8724	78.9045
IE093	CC15	ST15	II	IVa	15.1487	44.6182	43.8664	37.8815	42.122	60.7719	62.8647	56.1947	59.9438	40.4651	35.7202	34.555	36.9134
IE094	CC8	ST8	I	V	38.7236	50.1726	49.6316	32.5066	44.1036	51.4643	45.4382	66.7746	54.559	44.3188	37.1505	35.0035	38.8243
IE095	CC15	ST15	II	IVb	30.3427	48.4304	54.1553	37.7427	46.7761	68.1698	65.6408	61.6079	65.1395	24.8265	35.7047	27.1132	29.2148
IE096	CC398	ST398	I	IVc	10.0709	26.6793	28.4958	19.2357	24.8036	26.9382	26.1553	37.3682	30.1539	69.1103	61.6147	64.3773	65.0341
IE097	CC8	ST8	I	V	19.281	28.9787	36.4674	21.2575	28.9012	25.9768	32	29.7069	29.2279	67.2771	49.9565	54.0622	57.0986
IE099	CC5	ST10022	II	III	2.20672	3.73262	3.80332	5.97823	4.50472	5.54156	4.50676	8.76033	6.26955	84.1057	80.1654	89.5821	84.6177
