# Supplementary material for: Microscopy-based phenotypic profiling of infection by Staphylococcus aureus clinical isolates reveals intracellular lifestyle as a prevalent feature
Source: Nat Commun. 2022 Nov 22;13:7174. doi: 10.1038/s41467-022-34790-9 (PMC9684519; doi:10.1038/s41467-022-34790-9)
Supplement: Supplementary file 6 — Supplementary data 3 [file 41467_2022_34790_MOESM6_ESM.xlsx]

## Sheet: 1F
Fig. 1F
Kruskal‐Wallis test with Dunn’s multiple comparison test
	Adjusted P Value	summary
HeLa-BJI vs. HeLa-Ba	0.1135	ns
HeLa-BJI vs. HeLa-IE	0.9236	ns
HeLa-Ba vs. HeLa-IE	>0,9999	ns
EA.hy926-BJI vs. EA.hy926-Ba	0.0004	***
EA.hy926-BJI vs. EA.hy926-IE	0.2595	ns
EA.hy926-Ba vs. EA.hy926-IE	0.1769	ns
U2OS-BJI vs. U2OS-Ba	<0,0001	***
U2OS-BJI vs. U2OS-IE	0.0044	**
U2OS-Ba vs. U2OS-IE	0.4996	ns
THP1-BJI vs. THP1-Ba	0.1786	ns
THP1-BJI vs. THP1-IE	0.0002	***
THP1-Ba vs. THP1-IE	0.2242	ns

## Sheet: 1G
Fig. 1G
Kruskal‐Wallis test with Dunn’s multiple comparison test
	Adjusted P Value	summary
HeLa-BJI vs. HeLa-Ba	0.0065	**
HeLa-BJI vs. HeLa-IE	<0,0001	***
HeLa-Ba vs. HeLa-IE	0.0737	ns
EA.hy926-BJI vs. EA.hy926-Ba	0.7246	ns
EA.hy926-BJI vs. EA.hy926-IE	0.056	ns
EA.hy926-Ba vs. EA.hy926-IE	0.936	ns
U2OS-BJI vs. U2OS-Ba	>0,9999	ns
U2OS-BJI vs. U2OS-IE	>0,9999	ns
U2OS-Ba vs. U2OS-IE	0.8634	ns
THP1-BJI vs. THP1-Ba	<0,0001	***
THP1-BJI vs. THP1-IE	<0,0001	***
THP1-Ba vs. THP1-IE	0.0426	*

## Sheet: 1H
Fig. 1H
Kruskal‐Wallis test with Dunn’s multiple comparison test
	Adjusted P Value	summary
HeLa-BJI vs. HeLa-Ba	0.0172	*
HeLa-BJI vs. HeLa-IE	0.0098	**
HeLa-Ba vs. HeLa-IE	>0,9999	ns
EA.hy926-BJI vs. EA.hy926-Ba	0.205	ns
EA.hy926-BJI vs. EA.hy926-IE	0.2791	ns
EA.hy926-Ba vs. EA.hy926-IE	>0,9999	ns
U2OS-BJI vs. U2OS-Ba	<0,0001	***
U2OS-BJI vs. U2OS-IE	0.0002	***
U2OS-Ba vs. U2OS-IE	>0,9999	ns
One‐way ANOVA with Tukey’s post‐hoc test
THP1-BJI vs. THP1-Ba	0.0011	**
THP1-BJI vs. THP1-IE	0.77	ns
THP1-Ba vs. THP1-IE	0.0273	*

## Sheet: 1I
Fig. 1I
Kruskal‐Wallis test with Dunn’s multiple comparison test
	Adjusted P Value	summary
HeLa-BJI vs. HeLa-Ba	0.0493	*
HeLa-BJI vs. HeLa-IE	<0,0001	***
HeLa-Ba vs. HeLa-IE	0.1774	ns
EA.hy926-BJI vs. EA.hy926-Ba	0.3807	ns
EA.hy926-BJI vs. EA.hy926-IE	0.9989	ns
EA.hy926-Ba vs. EA.hy926-IE	>0,9999	ns
U2OS-BJI vs. U2OS-Ba	0.0004	***
U2OS-BJI vs. U2OS-IE	0.002	**
U2OS-Ba vs. U2OS-IE	>0,9999	ns
THP1-BJI vs. THP1-Ba	0.0565	ns
THP1-BJI vs. THP1-IE	0.0115	*
THP1-Ba vs. THP1-IE	>0,9999	ns

## Sheet: 4C
Fig. 4C
Kruskal‐Wallis test with Dunn’s multiple comparison test
	Adjusted P Value	summary
-_Hela vs. I_Hela	0.0005	***
-_Hela vs. III_Hela	>0,9999	ns
-_Hela vs. V_Hela	>0,9999	ns
-_EA.hy926 vs. I_EA.hy926	0.0005	***
-_EA.hy926 vs. III_EA.hy926	>0,9999	ns
-_EA.hy926 vs. V_EA.hy926	0.3681	ns
-_U2OS vs. I_U2OS	0.0007	***
-_U2OS vs. III_U2OS	0.7842	ns
-_U2OS vs. V_U2OS	>0,9999	ns
-_THP1 vs. I_THP1	0.0438	*
-_THP1 vs. III_THP1	0.1816	ns
-_THP1 vs. V_THP1	>0,9999	ns

## Sheet: 4D
Fig. 4D
Kruskal‐Wallis test with Dunn’s multiple comparison test
	Adjusted P Value	summary
-_Hela vs. I_Hela	0.0006	***
-_Hela vs. III_Hela	<0,0001	***
-_Hela vs. V_Hela	<0,0001	***
-_EA.hy926 vs. I_EA.hy926	0.0006	***
-_EA.hy926 vs. III_EA.hy926	0.0041	**
-_EA.hy926 vs. V_EA.hy926	<0,0001	***
-_U2OS vs. I_U2OS	0.0013	**
-_U2OS vs. III_U2OS	0.544	ns
-_U2OS vs. V_U2OS	<0,0001	***
-_THP1 vs. I_THP1	0.0441	*
-_THP1 vs. III_THP1	0.069	ns
-_THP1 vs. V_THP1	0.0579	ns

## Sheet: 4E
Fig. 4E
Kruskal‐Wallis test with Dunn’s multiple comparison test
	Adjusted P Value	summary
-_Hela vs. I_Hela	0.0148	*
-_Hela vs. III_Hela	<0,0001	***
-_Hela vs. V_Hela	0.0209	*
-_EA.hy926 vs. I_EA.hy926	0.0039	**
-_EA.hy926 vs. III_EA.hy926	<0,0001	***
-_EA.hy926 vs. V_EA.hy926	>0,9999	ns
-_U2OS vs. I_U2OS	0.0073	**
-_U2OS vs. III_U2OS	<0,0001	***
-_U2OS vs. V_U2OS	0.0132	*
-_THP1 vs. I_THP1	>0,9999	ns
-_THP1 vs. III_THP1	0.0002	***
-_THP1 vs. V_THP1	0.0006	***

## Sheet: 4F
Fig. 4F
Kruskal‐Wallis test with Dunn’s multiple comparison test
	Adjusted P Value	summary
-_Hela vs. I_Hela	0.0005	***
-_Hela vs. III_Hela	<0,0001	***
-_Hela vs. V_Hela	0.0066	**
-_EA.hy926 vs. I_EA.hy926	0.0002	***
-_EA.hy926 vs. III_EA.hy926	<0,0001	***
-_EA.hy926 vs. V_EA.hy926	0.1527	ns
-_U2OS vs. I_U2OS	0.0002	***
-_U2OS vs. III_U2OS	<0,0001	***
-_U2OS vs. V_U2OS	0.0091	**
-_THP1 vs. I_THP1	0.2045	ns
-_THP1 vs. III_THP1	0.001	***
-_THP1 vs. V_THP1	>0,9999	ns

## Sheet: 4H
Fig. 4H
survival curves						dot-plot graphs
Log-rank (Mantel-Cox) test						One‐way ANOVA with Dunnett’s post‐hoc test
							Adjusted P Value	summary
Group V	P value	summary				IV day1 vs. III day1	<0.0001	***
USA300 vs scpA	<0.0001	***				IV day1 vs. V day1	<0.0001	***
USA300 vs BJI008	0.0661	ns
USA300 vs BJI012	0.012	*				IV day2 vs. III day2	<0.0001	***
USA300 vs BJI014	0.0142	*				IV day2 vs. V day2	<0.0001	***
USA300 vs BJI040	0.0016	**
USA300 vs BJI076	0.0003	***				Kruskal‐Wallis test with Dunn’s multiple comparison test
USA300 vs BJI112	0.0008	***
USA300 vs Ba002	<0.0001	***				IV day3 vs. III day3	<0.0001	***
USA300 vs Ba009	0.0013	**				IV day3 vs. V day3	0.0468	*
USA300 vs Ba016	0.003	**
USA300 vs IE055	0.1336	ns				IV day4 vs. III day4	<0.0001	***
USA300 vs IE057	<0.0001	***				IV day4 vs. V day4	0.0467	*
USA300 vs IE094	<0.0001	***
USA300 vs IE097	0.0003	***				IV day5 vs. III day5	<0.0001	***
						IV day5 vs. V day5	0.0304	*
Group III
USA300 vs RN4220	<0.0001	***				One‐way ANOVA with Dunnett’s post‐hoc test
USA300 vs agrA	<0.0001	***
USA300 vs BJI035	<0.0001	***				IV day6 vs. III day6	<0.0001	***
USA300 vs BJI067	<0.0001	***				IV day6 vs. V day6	<0.0001	***
USA300 vs BJI084	<0.0001	***
USA300 vs BJI090	<0.0001	***				IV day7 vs. III day7	<0.0001	***
USA300 vs BJI099	<0.0001	***				IV day7 vs. V day7	<0.0001	***
USA300 vs Ba039	<0.0001	***
USA300 vs Ba048	<0.0001	***
USA300 vs IE075	<0.0001	***
USA300 vs IE079	<0.0001	***
USA300 vs IE099	<0.0001	***
Group IV
USA300 vs BJI001	0.1068	ns
USA300 vs BJI072	0.1302	ns
USA300 vs BJI083	0.5708	ns
USA300 vs IE059	0.0124	*
USA300 vs IE060	0.0611	ns
USA300 vs IE095	0.089	ns

## Sheet: 6E
Fig.6E
Two‐tailed paired Student’s t-test		P value	summary
(maximum; excluding scpA strain)		<0.0001	***

[truncated: 20 more sheets: 6F, 6H, 6I, S3B, S6D, S6E, S6F, S6G, S6H, S7A, S7B, S7D, S7E, S7F, S7G, S7H, S10C, S10D, S10E, S10F]
