# Supplementary material for: Microscopy-based phenotypic profiling of infection by Staphylococcus aureus clinical isolates reveals intracellular lifestyle as a prevalent feature
Source: Nat Commun. 2022 Nov 22;13:7174. doi: 10.1038/s41467-022-34790-9 (PMC9684519; doi:10.1038/s41467-022-34790-9)
Supplement: Supplementary file 12 — Source Data [file 41467_2022_34790_MOESM12_ESM.xlsx]

## Sheet: 1B-I
Fig. 1B-I
data in Supplementary Data 1

## Sheet: 2A,C,D
Fig.2A,C,D
data in Supplementary Data 1

## Sheet: 4A, S6A, S8I
Fig.4A, S6A, S8I
data in Supplementary Data 1

## Sheet: 4B, S5C, S6B
Fig.4B, S5B, S6B
S. aureus clinical isolates genome sequencing data have been deposited in the European Nucleotide Archive (ENA), accession number PRJEB48298, available at https://www.ebi.ac.uk/ena/browser/view/PRJEB48298

## Sheet: 4C-F
Fig.4C-F
data in Supplementary Data 1

## Sheet: 4H
Fig.4H
		cluster IV								cluster III													cluster V
days		USA300	BJI001	BJI072	BJI083	IE059	IE060	IE095		RN4220	agrA	BJI35	BJI067	BJI084	BJI090	BJI099	Ba039	Ba048	IE075	IE079	IE099		scpA	BJI008	BJI012	BJI014	BJI040	BJI076	BJI112	Ba002	Ba009	Ba016	IE055	IE057	IE094	IE097
0		100	100	100	100	100	100	100		100	100	100	100	100	100	100	100	100	100	100	100		100	100	100	100	100	100	100	100	100	100	100	100	100	100
1		59.2308	46.3415	57.1429	63.4146	42.8571	52.5	37.2093		85	97.5	93.0233	100	82.9268	95.2381	97.5	92.5	90.6977	97.5	92.6829	87.5		87.8049	75	77.5	75	85.3659	90.2439	80.4878	92.3077	82.5	75	62.5	90.4762	85	82.5
2		30.7692	21.9512	30.9524	51.2195	19.0476	25	23.2558		80	87.5	86.0465	100	80.4878	85.7143	95	85	86.0465	95	87.8049	82.5		65.8537	47.5	57.5	57.5	68.2927	65.8537	58.5366	84.6154	60	55	42.5	83.3333	62.5	65
3		21.5385	14.6341	23.8095	46.3415	16.6667	15	18.6047		72.5	80	79.0698	95	80.4878	76.1905	92.5	85	86.0465	92.5	75.6098	80		58.5366	40	45	45	56.0976	56.0976	53.6585	82.0513	47.5	55	35	71.4286	55	57.5
4		20	14.6341	9.52381	41.4634	9.52381	10	16.2791		67.5	75	72.093	90	73.1707	76.1905	92.5	85	81.3953	87.5	70.7317	77.5		53.6585	30	35	35	51.2195	48.7805	48.7805	79.4872	45	52.5	32.5	66.6667	52.5	52.5
5		18.4615	14.6341	9.52381	21.9512	7.14286	7.5	13.9535		65	65	65.1163	80	73.1707	73.8095	80	67.5	76.7442	80	68.2927	77.5		47.561	27.5	30	32.5	41.4634	46.3415	43.9024	69.2308	42.5	40	30	54.7619	52.5	42.5
6		16.9231	12.1951	7.14286	14.6341	4.7619	7.5	11.6279		60	50	60.4651	70	70.7317	71.4286	62.5	57.5	65.1163	67.5	58.5366	70		37.8049	25	27.5	27.5	31.7073	36.5854	36.5854	58.9744	35	32.5	25	52.2727	42.5	40
7		11.5385	7.31707	4.7619	12.1951	4.7619	5	9.30233		55	45	58.1395	65	70.7317	64.2857	57.5	55	62.7907	65	58.5366	67.5		32.9268	20	25	25	24.3902	29.2683	31.7073	48.7179	30	30	22.5	47.2944	37.5	32.5

## Sheet: 5A-D
Fig.5A-D
data in Supplementary Data 2

## Sheet: 5H-J
Fig.5H-J
data in Supplementary Data 2 - clinical isolates
strain	CWT_1.5_1	CWT_1.5_2	CWT_1.5_3	CWT_1.5_avg	Gal3_1.5_1	Gal3_1.5_2	Gal3_1.5_3	Gal3_1.5_avg	LTrkr_1.5_1	LTrkr_1.5_2	LTrkr_1.5_3	LTrkr_1.5_avg
USA300	30.3619	33.7505	20.4227	28.1784	53.8073	43.8713	41.0971	46.2586	49.1382	44.874	45.0458	46.3527
8325-4	12.8799	13.2299	7.44165	11.1838	22.0202	19.7452	23.4906	21.752	78.861	59.5736	70.2916	69.5754
agrA	2.8179	1.19647	1.28109	1.76515	10.7756	6.80952	7.48663	8.35725	81.5326	77.8546	77.8377	79.075
RN4220	5.28713	2.11902	2.43164	3.27926	13.1687	14.8782	12.8751	13.6407	79.3925	77.5836	78.5599	78.512

## Sheet: 5K
Fig.5K
USA300	1	1	1
8325-4	0.88	0.97	1.13
agrA	0.09	0.11	0.15
RN4220	0	0.01	0.01
BJI001	1.11	1.17	1.58
BJI072	1.44	1.57	1.62
BJI083	0.44	0.54	0.5
IE059	1.22	1.52	1.11
IE060	2.12	2.19	2.22
IE095	1.46	1.63	1.85
BJI003	0	0.01	0
BJI015	0	0	0.01
BJI019	0.02	0.02	0.03
BJI031	0.01	0	0
BJI035	0.01	0.04	0.07
BJI064	0	0	0
BJI067	0.01	0.01	0
BJI084	0.01	0	0.03
BJI090	0	0.01	0.01
BJI099	0.01	0.08	0
BJI108	0.01	0	0
BJI110	0.02	0.02	0
BJI118	0	0.01	0.01
Ba005	0.02	0	0.01
Ba007	0.03	0	0
Ba008	0.04	0.04	0.04
Ba010	0.02	0.02	0
Ba035	0	0	0.01
Ba039	0	0.01	0
Ba047	0.01	0	0
Ba048	0	0.04	0.03
IE075	0	0	0
IE078	0	0	0
IE079	0	0	0.03
IE080	0	0	0.02
IE082	0.12	0.17	0.56
IE099	0	0.01	0.01

## Sheet: 5L
Fig.5L
USA300	1	1	1
8325-4	1.27	1.06	1.05
agrA	0	0	0
RN4220	0.04	0.06	0.24
BJI001	0.85	1.04	1.07
BJI072	0.29	0.25	0.43
BJI083	1.05	1.63	1.19
IE059	0.96	1.16	1.02
IE060	3.24	3.2	3.59
IE095	0.38	0.3	0.31
BJI003	0	0	0
BJI015	0	0	0
BJI019	0.09	0.18	0.03
BJI031	0	0	0
BJI035	0	0	0
BJI064	0	0	0
BJI067	0	0	0
BJI084	0	0	0.03
BJI090	0	0	0
BJI099	0	0.01	0
BJI108	0	0	0
BJI110	0	0	0
BJI118	0	0	0
Ba005	0.01	0	0
Ba007	0.03	0	0
Ba008	0	0.01	0.03
Ba010	0.06	0.01	0.01
Ba035	0	0	0
Ba039	0	0	0
Ba047	0	0	0
Ba048	0	0	0
IE075	0	0.01	0
IE078	0	0	0
IE079	0	0	0.01
IE080	0	0	0
IE082	3.52	1.85	1.64
IE099	0	0	0

[truncated: 30 more sheets: 6A,B, 6C, 6E, 6F, 6H, 6I, S1B,C, S1D, S2A-C, S2D, S3B, S4E,F, S5A, S6C, S6D-H, S7A, S7B, S7D, S7E, S7F …]
